# Supplementary material for: Immunomodulatory Effect of a Cysteine-Rich Secretory Protein from an Entomopathogenic Nematode with Sterol-Binding Activity
Source: Toxins (Basel). 2025 Jul 5;17(7):342. doi: 10.3390/toxins17070342 (PMC12299418; doi:10.3390/toxins17070342)
Supplement: Supplementary file 1 [file toxins-17-00342-s001.zip]

Archive with 4 entries (4 files):
- Supplementary Figure S1.tif
- Supplementary File S1.tar
- Supplementary Table S1.xlsx
- Supplementary Table S2.xlsx
