# Supplementary material for: Immunomodulatory Effect of a Cysteine-Rich Secretory Protein from an Entomopathogenic Nematode with Sterol-Binding Activity
Source: Toxins (Basel). 2025 Jul 5;17(7):342. doi: 10.3390/toxins17070342 (PMC12299418; doi:10.3390/toxins17070342)
Supplement: Supplementary file 1 [file toxins-17-00342-s001.zip › Supplementary Table S1.xlsx]

## Sheet: Sheet1
Supplementary Table S1: Sc-CAP protein identification by LC-MS analysis using a custom protein database with taxonomy restriction to Steinernema containing DsbC-CAP protein sequence.
Total	%Cov	%Cov(50)	%Cov(95)	Accessions	Names	Used	Annotation	Contrib	Conf	Sequence	Modifications	ProteinModifications	Cleavages	dMass	Obs MW	Obs m/z	Theor MW	Theor m/z	Theor z	Sc	Spectrum	Acq Time	Intensity (Peptide)	PrecursorIntensityAcquisition	Apex Time (Peptide)	Elution Peak Width (Peptide)	MS2Counts
32.03	61.89	55.16	42.32	DsbC-CAP; WBU86985.1; TKR96603.1	DsbC-CAP; cysteine-rich secretory protein [Steinernema carpocapsae]; hypothetical protein L596_010601 [Steinernema carpocapsae]			2	99	ANLLAQHNK				-0.0308074	1007.52	504.767	1007.55	504.783	2	6	1.1.1.2710.18	26.1581	2080.58	1959.39	26.27	0.99	160.072
32.03	61.89	55.16	42.32	DsbC-CAP; WBU86985.1; TKR96603.2	DsbC-CAP; cysteine-rich secretory protein [Steinernema carpocapsae]; hypothetical protein L596_010601 [Steinernema carpocapsae]			0	99	ANLLAQHNK				-0.0308074	1007.52	504.767	1007.55	504.783	2	7	1.1.1.2700.17	25.7418	2080.58	1626.58	26.27	0.99	138.309
32.03	61.89	55.16	42.32	DsbC-CAP; WBU86985.1; TKR96603.3	DsbC-CAP; cysteine-rich secretory protein [Steinernema carpocapsae]; hypothetical protein L596_010601 [Steinernema carpocapsae]			0	99	ANLLAQHNK	Ammonia-loss(N)@2			0.000746624	990.525	496.27	990.525	496.27	2	9	1.1.1.2661.19	24.1576	21302.9	5306.35	24.02	0.12	357.803
32.03	61.89	55.16	42.32	DsbC-CAP; WBU86985.1; TKR96603.4	DsbC-CAP; cysteine-rich secretory protein [Steinernema carpocapsae]; hypothetical protein L596_010601 [Steinernema carpocapsae]			0	99	ANLLAQHNK	Formyl@N-term			0.00131659	1035.55	518.781	1035.55	518.78	2	8	1.1.1.2668.9	24.4361	4607.79	1375.08	24.58	0.16	98.8881
32.03	61.89	55.16	42.32	DsbC-CAP; WBU86985.1; TKR96603.5	DsbC-CAP; cysteine-rich secretory protein [Steinernema carpocapsae]; hypothetical protein L596_010601 [Steinernema carpocapsae]			0	99	ANLLAQHNK	Formyl@N-term			0.00131659	1035.55	518.781	1035.55	518.78	2	8	1.1.1.2673.18	24.6374	4607.79	3298.39	24.58	0.16	93.5505
32.03	61.89	55.16	42.32	DsbC-CAP; WBU86985.1; TKR96603.6	DsbC-CAP; cysteine-rich secretory protein [Steinernema carpocapsae]; hypothetical protein L596_010601 [Steinernema carpocapsae]			0	99	ANLLAQHNK				0.000442636	1007.55	504.783	1007.55	504.783	2	9	1.1.1.2451.2	15.7035	1213.33	348.6	15.42	0.21	67.9279
32.03	61.89	55.16	42.32	DsbC-CAP; WBU86985.1; TKR96603.7	DsbC-CAP; cysteine-rich secretory protein [Steinernema carpocapsae]; hypothetical protein L596_010601 [Steinernema carpocapsae]			0	99	ANLLAQHNK				0.000442636	1007.55	504.783	1007.55	504.783	2	9	1.1.1.2439.2	15.2906	1213.33	441.47	15.42	0.21	55.1198
32.03	61.89	55.16	42.32	DsbC-CAP; WBU86985.1; TKR96603.8	DsbC-CAP; cysteine-rich secretory protein [Steinernema carpocapsae]; hypothetical protein L596_010601 [Steinernema carpocapsae]			0	98.27	ANLLAQHNK				0.000442636	1007.55	504.783	1007.55	504.783	2	8	1.1.1.2446.2	15.5019	1213.33	891.06	15.42	0.21	121.682
32.03	61.89	55.16	42.32	DsbC-CAP; WBU86985.1; TKR96603.9	DsbC-CAP; cysteine-rich secretory protein [Steinernema carpocapsae]; hypothetical protein L596_010601 [Steinernema carpocapsae]			0	98.02	ANLLAQHNK				0.000442636	1007.55	504.783	1007.55	504.783	2	8	1.1.1.2457.4	15.9103	1213.33	224.26	15.42	0.21	38.6745
32.03	61.89	55.16	42.32	DsbC-CAP; WBU86985.1; TKR96603.10	DsbC-CAP; cysteine-rich secretory protein [Steinernema carpocapsae]; hypothetical protein L596_010601 [Steinernema carpocapsae]			0	98.02	ANLLAQHNK				0.000442636	1007.55	504.783	1007.55	504.783	2	8	1.1.1.2462.3	16.0945	1213.33	159.18	15.42	0.21	25.0259
32.03	61.89	55.16	42.32	DsbC-CAP; WBU86985.1; TKR96603.11	DsbC-CAP; cysteine-rich secretory protein [Steinernema carpocapsae]; hypothetical protein L596_010601 [Steinernema carpocapsae]			0	95.41	ANLLAQHNK	Oxidation(H)@7			0.000340027	1023.55	512.78	1023.55	512.78	2	9	1.1.1.2567.3	20.2825	5407.15	4383.46	20.24	0.16	505.93
32.03	61.89	55.16	42.32	DsbC-CAP; WBU86985.1; TKR96603.1	DsbC-CAP; cysteine-rich secretory protein [Steinernema carpocapsae]; hypothetical protein L596_010601 [Steinernema carpocapsae]			2	99	GRSQDGPSGGFAPK			missed R-S@2	0.00637957	1359.66	454.227	1359.65	454.225	3	16	1.1.1.2493.2	17.2991	49595.2	4663.24	17.09	0.16	366.891
32.03	61.89	55.16	42.32	DsbC-CAP; WBU86985.1; TKR96603.2	DsbC-CAP; cysteine-rich secretory protein [Steinernema carpocapsae]; hypothetical protein L596_010601 [Steinernema carpocapsae]			0	99	GRSQDGPSGGFAPK			missed R-S@2	0.00637957	1359.66	454.227	1359.65	454.225	3	14	1.1.1.2483.5	16.9036	49595.2	3376.5	17.09	0.16	198.51
32.03	61.89	55.16	42.32	DsbC-CAP; WBU86985.1; TKR96603.3	DsbC-CAP; cysteine-rich secretory protein [Steinernema carpocapsae]; hypothetical protein L596_010601 [Steinernema carpocapsae]			0	99	GRSQDGPSGGFAPK			missed R-S@2	0.00637957	1359.66	454.227	1359.65	454.225	3	19	1.1.1.2488.5	17.1034	49595.2	48449.5	17.09	0.16	7497.12
32.03	61.89	55.16	42.32	DsbC-CAP; WBU86985.1; TKR96603.4	DsbC-CAP; cysteine-rich secretory protein [Steinernema carpocapsae]; hypothetical protein L596_010601 [Steinernema carpocapsae]			0	99	GRSQDGPSGGFAPK	Deamidated(Q)@4		missed R-S@2	0.00454172	1360.64	454.555	1360.64	454.553	3	13	1.1.1.2503.4	17.7115	1762.55	1431.08	17.78	0.16	210.664
32.03	61.89	55.16	42.32	DsbC-CAP; WBU86985.1; TKR96603.5	DsbC-CAP; cysteine-rich secretory protein [Steinernema carpocapsae]; hypothetical protein L596_010601 [Steinernema carpocapsae]			0	99	GRSQDGPSGGFAPK			missed R-S@2	0.000977956	1359.65	454.225	1359.65	454.225	3	11	1.1.1.2473.2	16.4976	1360.75	418.06	16.6	0.16	65.8516
32.03	61.89	55.16	42.32	DsbC-CAP; WBU86985.1; TKR96603.6	DsbC-CAP; cysteine-rich secretory protein [Steinernema carpocapsae]; hypothetical protein L596_010601 [Steinernema carpocapsae]			0	99	GRSQDGPSGGFAPK			missed R-S@2	0.000977956	1359.65	454.225	1359.65	454.225	3	10	1.1.1.2478.2	16.6966	1360.75	551.32	16.6	0.16	78.9824
32.03	61.89	55.16	42.32	DsbC-CAP; WBU86985.1; TKR96603.7	DsbC-CAP; cysteine-rich secretory protein [Steinernema carpocapsae]; hypothetical protein L596_010601 [Steinernema carpocapsae]			0	99	GRSQDGPSGGFAPK			missed R-S@2	0.00637957	1359.66	454.227	1359.65	454.225	3	11	1.1.1.2480.2	16.7773	49595.2	233.78	17.09	0.16	52.7233
32.03	61.89	55.16	42.32	DsbC-CAP; WBU86985.1; TKR96603.8	DsbC-CAP; cysteine-rich secretory protein [Steinernema carpocapsae]; hypothetical protein L596_010601 [Steinernema carpocapsae]			0	99	GRSQDGPSGGFAPK			missed R-S@2	0.00637957	1359.66	454.227	1359.65	454.225	3	10	1.1.1.2498.2	17.5037	49595.2	994.96	17.09	0.16	132.058
32.03	61.89	55.16	42.32	DsbC-CAP; WBU86985.1; TKR96603.9	DsbC-CAP; cysteine-rich secretory protein [Steinernema carpocapsae]; hypothetical protein L596_010601 [Steinernema carpocapsae]			0	98.02	GRSQDGPSGGFAPK	Dehydrated(S)@8	Dehydrated(S)@306	missed R-S@2	0.0019296	1341.64	448.222	1341.64	448.221	3	10	1.1.1.2489.2	17.1499	3993.83	3041.61	17.09	0.16	69.729
32.03	61.89	55.16	42.32	DsbC-CAP; WBU86985.1; TKR96603.10	DsbC-CAP; cysteine-rich secretory protein [Steinernema carpocapsae]; hypothetical protein L596_010601 [Steinernema carpocapsae]			0	97.72	GRSQDGPSGGFAPK	Oxidation(R)@2	Oxidation(R)@300	missed R-S@2	0.00206553	1375.65	459.557	1375.65	459.557	3	9	1.1.1.2480.3	16.7853	724.01	673.9	16.81	0.2	88.3058
32.03	61.89	55.16	42.32	DsbC-CAP; WBU86985.1; TKR96603.11	DsbC-CAP; cysteine-rich secretory protein [Steinernema carpocapsae]; hypothetical protein L596_010601 [Steinernema carpocapsae]			0	97.72	GRSQDGPSGGFAPK			missed R-S@2	0.00637957	1359.66	454.227	1359.65	454.225	3	7	1.1.1.2508.4	17.912	49595.2	373.7	17.09	0.16	71.7505
32.03	61.89	55.16	42.32	DsbC-CAP; WBU86985.1; TKR96603.12	DsbC-CAP; cysteine-rich secretory protein [Steinernema carpocapsae]; hypothetical protein L596_010601 [Steinernema carpocapsae]			0	96.53	GRSQDGPSGGFAPK	Delta:H(2)C(2)@N-term; Deamidated(Q)@4		missed R-S@2	0.0249329	1386.68	463.233	1386.65	463.225	3	9	1.1.1.2488.6	17.1061	133.24	125.17	17.09	0.2	44.3383
32.03	61.89	55.16	42.32	DsbC-CAP; WBU86985.1; TKR96603.12	DsbC-CAP; cysteine-rich secretory protein [Steinernema carpocapsae]; hypothetical protein L596_010601 [Steinernema carpocapsae]			0.0132283	99	LIYSCDLENMAQK	Methyl(S)@4; Carbamidomethyl(C)@5	Methyl(S)@322		0.00147074	1597.75	799.882	1597.75	799.881	2	12	1.1.1.2882.28	33.2735	57666.9	19160.3	33.37	0.12	150.2
32.03	61.89	55.16	42.32	DsbC-CAP; WBU86985.1; TKR96603.13	DsbC-CAP; cysteine-rich secretory protein [Steinernema carpocapsae]; hypothetical protein L596_010601 [Steinernema carpocapsae]			0	97.72	MQEDPAGGPSCPSSGSQLK	Oxidation(M)@1; Oxidation(P)@9; Carbamidomethyl(C)@11; Oxidation(P)@12; dHex(1)Hex(2)(S)@14	Oxidation(P)@268; Oxidation(P)@271; dHex(1)Hex(2)(S)@273	cleaved K-P@C-term	0.0433123	2450.03	817.683	2449.98	817.668	3	14	1.1.1.2599.16	21.6153	10679.9	10322.9	21.62	0.16	235.499
32.03	61.89	55.16	42.32	DsbC-CAP; WBU86985.1; TKR96603.14	DsbC-CAP; cysteine-rich secretory protein [Steinernema carpocapsae]; hypothetical protein L596_010601 [Steinernema carpocapsae]			0	97.72	MQEDPAGGPSCPSSGSQLK	Oxidation(M)@1; Oxidation(P)@9; Carbamidomethyl(C)@11; Oxidation(P)@12; dHex(1)Hex(2)(S)@16	Oxidation(P)@268; Oxidation(P)@271; dHex(1)Hex(2)(S)@275	cleaved K-P@C-term	0.0433123	2450.03	817.683	2449.98	817.668	3	14	1.1.1.2599.16	21.6153	10679.9	10322.9	21.62	0.16	235.499
32.03	61.89	55.16	42.32	DsbC-CAP; WBU86985.1; TKR96603.15	DsbC-CAP; cysteine-rich secretory protein [Steinernema carpocapsae]; hypothetical protein L596_010601 [Steinernema carpocapsae]			0.134896	99	MQEDPAGGPSCPSSGSQLKPADR	Pro->pyro-Glu(P)@9; Carbamidomethyl(C)@11; Deamidated(Q)@17			0.0392085	2386.06	796.359	2386.02	796.346	3	10	1.1.1.2633.33	23.0084	34831.2	12642.3	22.89	0.17	124.304
32.03	61.89	55.16	42.32	DsbC-CAP; WBU86985.1; TKR96603.16	DsbC-CAP; cysteine-rich secretory protein [Steinernema carpocapsae]; hypothetical protein L596_010601 [Steinernema carpocapsae]			0	99	MQEDPAGGPSCPSSGSQLKPADR	Pro->pyro-Glu(P)@9; Carbamidomethyl(C)@11; Deamidated(Q)@17			0.0392085	2386.06	796.359	2386.02	796.346	3	16	1.1.1.2628.47	22.8062	34831.2	23912.8	22.89	0.17	430.723
32.03	61.89	55.16	42.32	DsbC-CAP; WBU86985.1; TKR96603.17	DsbC-CAP; cysteine-rich secretory protein [Steinernema carpocapsae]; hypothetical protein L596_010601 [Steinernema carpocapsae]			0	99	MQEDPAGGPSCPSSGSQLKPADR	Carbamidomethyl(C)@11; Pro->pyro-Glu(P)@12; Deamidated(Q)@17			0.0392085	2386.06	796.359	2386.02	796.346	3	16	1.1.1.2628.47	22.8062	34831.2	23912.8	22.89	0.17	430.723
32.03	61.89	55.16	42.32	DsbC-CAP; WBU86985.1; TKR96603.18	DsbC-CAP; cysteine-rich secretory protein [Steinernema carpocapsae]; hypothetical protein L596_010601 [Steinernema carpocapsae]			0	99	MQEDPAGGPSCPSSGSQLKPADR	Pro->pyro-Glu(P)@5; Carbamidomethyl(C)@11; Deamidated(Q)@17			0.0392085	2386.06	796.359	2386.02	796.346	3	10	1.1.1.2633.33	23.0084	34831.2	12642.3	22.89	0.17	124.304
32.03	61.89	55.16	42.32	DsbC-CAP; WBU86985.1; TKR96603.19	DsbC-CAP; cysteine-rich secretory protein [Steinernema carpocapsae]; hypothetical protein L596_010601 [Steinernema carpocapsae]			0	99	MQEDPAGGPSCPSSGSQLKPADR	Oxidation(P)@9; Carbamidomethyl(C)@11; Oxidation(P)@12; Deamidated(Q)@17	Oxidation(P)@268; Oxidation(P)@271		-0.00724482	2404.02	802.347	2404.03	802.35	3	12	1.1.1.2656.50	23.9698	26279.7	18950.1	23.89	0.12	304.644
32.03	61.89	55.16	42.32	DsbC-CAP; WBU86985.1; TKR96603.20	DsbC-CAP; cysteine-rich secretory protein [Steinernema carpocapsae]; hypothetical protein L596_010601 [Steinernema carpocapsae]			0	99	MQEDPAGGPSCPSSGSQLKPADR	Carbamidomethyl(S)@10; Carbamidomethyl(C)@11			0.00354692	2428.08	810.367	2428.07	810.366	3	9	1.1.1.2670.11	24.5388	4169.05	2152.96	24.62	0.16	50.297
32.03	61.89	55.16	42.32	DsbC-CAP; WBU86985.1; TKR96603.21	DsbC-CAP; cysteine-rich secretory protein [Steinernema carpocapsae]; hypothetical protein L596_010601 [Steinernema carpocapsae]			0	99	MQEDPAGGPSCPSSGSQLKPADR	Oxidation(M)@1; Methyl(S)@10; Carbamidomethyl(C)@11	Methyl(S)@269		0.00400895	2401.07	801.363	2401.06	801.362	3	34	1.1.1.2568.11	20.3512	290293	256496	20.32	0.16	16274.8
32.03	61.89	55.16	42.32	DsbC-CAP; WBU86985.1; TKR96603.22	DsbC-CAP; cysteine-rich secretory protein [Steinernema carpocapsae]; hypothetical protein L596_010601 [Steinernema carpocapsae]			0	99	MQEDPAGGPSCPSSGSQLKPADR	Oxidation(M)@1; Carbamidomethyl(C)@11; Pro->pyro-Glu(P)@12			0.043555	2401.07	601.275	2401.03	601.264	4	22	1.1.1.2569.8	20.3745	52515.3	38021.6	20.32	0.16	1288.78
32.03	61.89	55.16	42.32	DsbC-CAP; WBU86985.1; TKR96603.23	DsbC-CAP; cysteine-rich secretory protein [Steinernema carpocapsae]; hypothetical protein L596_010601 [Steinernema carpocapsae]			0	99	MQEDPAGGPSCPSSGSQLKPADR	Carbamidomethyl(C)@11; Pro->pyro-Glu(P)@12			0.044329	2385.08	597.277	2385.03	597.265	4	19	1.1.1.2598.24	21.5571	52528.3	45110.5	21.62	0.12	1693.61
32.03	61.89	55.16	42.32	DsbC-CAP; WBU86985.1; TKR96603.24	DsbC-CAP; cysteine-rich secretory protein [Steinernema carpocapsae]; hypothetical protein L596_010601 [Steinernema carpocapsae]			0	99	MQEDPAGGPSCPSSGSQLKPADR	Methyl(S)@10; Carbamidomethyl(C)@11	Methyl(S)@269		0.00429466	2385.07	796.032	2385.07	796.03	3	36	1.1.1.2599.13	21.6073	334887	333664	21.62	0.16	21349.2
32.03	61.89	55.16	42.32	DsbC-CAP; WBU86985.1; TKR96603.25	DsbC-CAP; cysteine-rich secretory protein [Steinernema carpocapsae]; hypothetical protein L596_010601 [Steinernema carpocapsae]			0	99	MQEDPAGGPSCPSSGSQLKPADR	Carbamidomethyl(C)@11; Pro->pyro-Glu(P)@12			0.044329	2385.08	597.277	2385.03	597.265	4	22	1.1.1.2601.3	21.6659	52528.3	37461.2	21.62	0.12	1369.11
32.03	61.89	55.16	42.32	DsbC-CAP; WBU86985.1; TKR96603.26	DsbC-CAP; cysteine-rich secretory protein [Steinernema carpocapsae]; hypothetical protein L596_010601 [Steinernema carpocapsae]			0	99	MQEDPAGGPSCPSSGSQLKPADR	Pro->pyro-Glu(P)@9; Carbamidomethyl(C)@11			0.044329	2385.08	597.277	2385.03	597.265	4	16	1.1.1.2602.21	21.7168	52528.3	18937.7	21.62	0.12	534.843
32.03	61.89	55.16	42.32	DsbC-CAP; WBU86985.1; TKR96603.27	DsbC-CAP; cysteine-rich secretory protein [Steinernema carpocapsae]; hypothetical protein L596_010601 [Steinernema carpocapsae]			0	99	MQEDPAGGPSCPSSGSQLKPADR	Oxidation(M)@1; Pro->pyro-Glu(P)@9; Carbamidomethyl(C)@11			0.0403945	2401.07	801.363	2401.03	801.35	3	15	1.1.1.2563.47	20.1514	290293	31217	20.32	0.16	476.486
32.03	61.89	55.16	42.32	DsbC-CAP; WBU86985.1; TKR96603.28	DsbC-CAP; cysteine-rich secretory protein [Steinernema carpocapsae]; hypothetical protein L596_010601 [Steinernema carpocapsae]			0	99	MQEDPAGGPSCPSSGSQLKPADR	Oxidation(M)@1; Oxidation(P)@9; Methyl(S)@10; Carbamidomethyl(C)@11	Oxidation(P)@268; Methyl(S)@269		0.00683603	2417.07	806.696	2417.06	806.694	3	20	1.1.1.2538.10	19.1503	55661.6	26158.6	19.07	0.28	840.109
32.03	61.89	55.16	42.32	DsbC-CAP; WBU86985.1; TKR96603.29	DsbC-CAP; cysteine-rich secretory protein [Steinernema carpocapsae]; hypothetical protein L596_010601 [Steinernema carpocapsae]			0	99	MQEDPAGGPSCPSSGSQLKPADR	Oxidation(M)@1; Pro->pyro-Glu(P)@9; Carbamidomethyl(C)@11			0.043555	2401.07	601.275	2401.03	601.264	4	15	1.1.1.2570.15	20.4199	52515.3	22796.8	20.32	0.16	516.721
32.03	61.89	55.16	42.32	DsbC-CAP; WBU86985.1; TKR96603.30	DsbC-CAP; cysteine-rich secretory protein [Steinernema carpocapsae]; hypothetical protein L596_010601 [Steinernema carpocapsae]			0	99	MQEDPAGGPSCPSSGSQLKPADR	Oxidation(M)@1; Oxidation(P)@9; Methyl(S)@10; Carbamidomethyl(C)@11	Oxidation(P)@268; Methyl(S)@269		0.00126853	2417.06	605.272	2417.06	605.272	4	17	1.1.1.2537.5	19.0931	7179.78	4201.49	18.99	0.24	279.997
32.03	61.89	55.16	42.32	DsbC-CAP; WBU86985.1; TKR96603.31	DsbC-CAP; cysteine-rich secretory protein [Steinernema carpocapsae]; hypothetical protein L596_010601 [Steinernema carpocapsae]			0	99	MQEDPAGGPSCPSSGSQLKPADR	Oxidation(P)@9; Didehydro(S)@10; Carbamidomethyl(C)@11	Oxidation(P)@268; Didehydro(S)@269		0.044329	2385.08	597.277	2385.03	597.265	4	14	1.1.1.2596.14	21.4754	52528.3	13760.8	21.62	0.12	287.927
32.03	61.89	55.16	42.32	DsbC-CAP; WBU86985.1; TKR96603.32	DsbC-CAP; cysteine-rich secretory protein [Steinernema carpocapsae]; hypothetical protein L596_010601 [Steinernema carpocapsae]			0	98.27	MQEDPAGGPSCPSSGSQLKPADR	Oxidation(M)@1; Oxidation(P)@9; Methyl(S)@10; Carbamidomethyl(C)@11	Oxidation(P)@268; Methyl(S)@269		0.00683603	2417.07	806.696	2417.06	806.694	3	17	1.1.1.2533.34	18.9483	55661.6	40291.2	19.07	0.28	1156.91
32.03	61.89	55.16	42.32	DsbC-CAP; WBU86985.1; TKR96603.33	DsbC-CAP; cysteine-rich secretory protein [Steinernema carpocapsae]; hypothetical protein L596_010601 [Steinernema carpocapsae]			0	98.02	MQEDPAGGPSCPSSGSQLKPADR	Oxidation(M)@1; Oxidation(P)@9; Methyl(S)@10; Carbamidomethyl(C)@11	Oxidation(P)@268; Methyl(S)@269		0.00126853	2417.06	605.272	2417.06	605.272	4	14	1.1.1.2536.17	19.0558	7179.78	6017.67	18.99	0.24	333.596
32.03	61.89	55.16	42.32	DsbC-CAP; WBU86985.1; TKR96603.34	DsbC-CAP; cysteine-rich secretory protein [Steinernema carpocapsae]; hypothetical protein L596_010601 [Steinernema carpocapsae]			0	98.02	MQEDPAGGPSCPSSGSQLKPADR	Oxidation(M)@1; Pro->pyro-Glu(P)@9; Carbamidomethyl(C)@11; Deamidated(Q)@17			0.0484443	2402.06	801.694	2402.01	801.678	3	15	1.1.1.2598.44	21.5705	46886	33113.1	21.62	0.16	774.841
32.03	61.89	55.16	42.32	DsbC-CAP; WBU86985.1; TKR96603.35	DsbC-CAP; cysteine-rich secretory protein [Steinernema carpocapsae]; hypothetical protein L596_010601 [Steinernema carpocapsae]			0	98.02	MQEDPAGGPSCPSSGSQLKPADR	Oxidation(M)@1; Deamidated(Q)@2; Pro->pyro-Glu(P)@9; Carbamidomethyl(C)@11			0.0484443	2402.06	801.694	2402.01	801.678	3	16	1.1.1.2598.44	21.5705	46886	33113.1	21.62	0.16	774.841
32.03	61.89	55.16	42.32	DsbC-CAP; WBU86985.1; TKR96603.36	DsbC-CAP; cysteine-rich secretory protein [Steinernema carpocapsae]; hypothetical protein L596_010601 [Steinernema carpocapsae]			0	97.72	MQEDPAGGPSCPSSGSQLKPADR	Delta:H(2)C(2)@N-term; Carbamidomethyl(S)@10; Carbamidomethyl(C)@11			-0.110183	2453.98	491.803	2454.09	491.825	5	13	1.1.1.2568.2	20.3239	4446.98	4340.38	20.32	0.12	713.52
32.03	61.89	55.16	42.32	DsbC-CAP; WBU86985.1; TKR96603.37	DsbC-CAP; cysteine-rich secretory protein [Steinernema carpocapsae]; hypothetical protein L596_010601 [Steinernema carpocapsae]			0	97.72	MQEDPAGGPSCPSSGSQLKPADR	Oxidation(M)@1; Carbamidomethyl(C)@11; Pro->pyro-Glu(P)@12			0.043555	2401.07	601.275	2401.03	601.264	4	12	1.1.1.2571.31	20.4642	52515.3	12459.9	20.32	0.16	303.977
32.03	61.89	55.16	42.32	DsbC-CAP; WBU86985.1; TKR96603.38	DsbC-CAP; cysteine-rich secretory protein [Steinernema carpocapsae]; hypothetical protein L596_010601 [Steinernema carpocapsae]			0	97.72	MQEDPAGGPSCPSSGSQLKPADR	Oxidation(M)@1; Pro->pyro-Glu(P)@9; Carbamidomethyl(C)@11			0.043555	2401.07	601.275	2401.03	601.264	4	12	1.1.1.2571.31	20.4642	52515.3	12459.9	20.32	0.16	303.977
32.03	61.89	55.16	42.32	DsbC-CAP; WBU86985.1; TKR96603.39	DsbC-CAP; cysteine-rich secretory protein [Steinernema carpocapsae]; hypothetical protein L596_010601 [Steinernema carpocapsae]			0	97.72	MQEDPAGGPSCPSSGSQLKPADR	Pro->pyro-Glu(P)@9; Carbamidomethyl(C)@11			0.0406802	2385.07	796.032	2385.03	796.018	3	11	1.1.1.2604.45	21.8131	334887	27577.6	21.62	0.16	284.631
32.03	61.89	55.16	42.32	DsbC-CAP; WBU86985.1; TKR96603.40	DsbC-CAP; cysteine-rich secretory protein [Steinernema carpocapsae]; hypothetical protein L596_010601 [Steinernema carpocapsae]			0	97.38	MQEDPAGGPSCPSSGSQLKPADR	Oxidation(M)@1; Delta:H(5)C(2)(P)@9; Carbamidomethyl(C)@11	Delta:H(5)C(2)(P)@268		-0.0103109	2416.08	806.366	2416.09	806.37	3	13	1.1.1.2599.15	21.6126	13709.3	12717.1	21.58	0.16	320.472
32.03	61.89	55.16	42.32	DsbC-CAP; WBU86985.1; TKR96603.41	DsbC-CAP; cysteine-rich secretory protein [Steinernema carpocapsae]; hypothetical protein L596_010601 [Steinernema carpocapsae]			0	96.99	MQEDPAGGPSCPSSGSQLKPADR	Oxidation(M)@1; Pro->pyro-Glu(P)@9; Carbamidomethyl(C)@11; Oxidation(P)@12	Oxidation(P)@271		0.0432215	2417.07	806.696	2417.02	806.681	3	12	1.1.1.2544.14	19.3876	55661.6	357.28	19.07	0.28	147.163
32.03	61.89	55.16	42.32	DsbC-CAP; WBU86985.1; TKR96603.42	DsbC-CAP; cysteine-rich secretory protein [Steinernema carpocapsae]; hypothetical protein L596_010601 [Steinernema carpocapsae]			0	96.99	MQEDPAGGPSCPSSGSQLKPADR	Oxidation(M)@1; Methyl(S)@10; Carbamidomethyl(C)@11	Methyl(S)@269		0.00400895	2401.07	801.363	2401.06	801.362	3	11	1.1.1.2578.48	20.761	290293	9897.29	20.32	0.16	144.247
32.03	61.89	55.16	42.32	DsbC-CAP; WBU86985.1; TKR96603.43	DsbC-CAP; cysteine-rich secretory protein [Steinernema carpocapsae]; hypothetical protein L596_010601 [Steinernema carpocapsae]			0	96.99	MQEDPAGGPSCPSSGSQLKPADR	Methyl(S)@10; Carbamidomethyl(C)@11	Methyl(S)@269		0.00429466	2385.07	796.032	2385.07	796.03	3	11	1.1.1.2594.46	21.4123	334887	17932.4	21.62	0.16	139.754
32.03	61.89	55.16	42.32	DsbC-CAP; WBU86985.1; TKR96603.44	DsbC-CAP; cysteine-rich secretory protein [Steinernema carpocapsae]; hypothetical protein L596_010601 [Steinernema carpocapsae]			0	96.01	MQEDPAGGPSCPSSGSQLKPADR	Oxidation(M)@1; Oxidation(P)@9; Methyl(S)@10; Carbamidomethyl(C)@11	Oxidation(P)@268; Methyl(S)@269		0.00126853	2417.06	605.272	2417.06	605.272	4	11	1.1.1.2535.31	19.0168	7179.78	6941.65	18.99	0.24	290.635
32.03	61.89	55.16	42.32	DsbC-CAP; WBU86985.1; TKR96603.45	DsbC-CAP; cysteine-rich secretory protein [Steinernema carpocapsae]; hypothetical protein L596_010601 [Steinernema carpocapsae]			0.310691	98.97	NAGENIYAIFPAQN			cleaved N-S@C-term	-0.00186252	1520.72	761.369	1520.73	761.37	2	14	1.1.1.3057.12	40.4902	9083.68	6805.21	40.42	0.25	90.611
32.03	61.89	55.16	42.32	DsbC-CAP; WBU86985.1; TKR96603.46	DsbC-CAP; cysteine-rich secretory protein [Steinernema carpocapsae]; hypothetical protein L596_010601 [Steinernema carpocapsae]			0	98.12	NAGENIYAIFPAQN			cleaved N-S@C-term	-0.00186252	1520.72	761.369	1520.73	761.37	2	12	1.1.1.3052.6	40.28	9083.68	4726.7	40.42	0.25	68.5834
32.03	61.89	55.16	42.32	DsbC-CAP; WBU86985.1; TKR96603.47	DsbC-CAP; cysteine-rich secretory protein [Steinernema carpocapsae]; hypothetical protein L596_010601 [Steinernema carpocapsae]			0	98.12	NAGENIYAIFPAQN			cleaved N-S@C-term	0.00108439	1520.73	507.916	1520.73	507.916	3	11	1.1.1.3056.3	40.4432	1106.1	1004.27	40.42	0.16	98.9925
32.03	61.89	55.16	42.32	DsbC-CAP; WBU86985.1; TKR96603.48	DsbC-CAP; cysteine-rich secretory protein [Steinernema carpocapsae]; hypothetical protein L596_010601 [Steinernema carpocapsae]			0.0609802	95.4	NAGENIYAIFPAQNSN			cleaved N-T@C-term	0.00350388	1721.8	861.909	1721.8	861.908	2	11	1.1.1.3038.8	39.7097	4961.91	4884.23	39.68	0.25	87.4753
32.03	61.89	55.16	42.32	DsbC-CAP; WBU86985.1; TKR96603.48	DsbC-CAP; cysteine-rich secretory protein [Steinernema carpocapsae]; hypothetical protein L596_010601 [Steinernema carpocapsae]			0	97.72	RSQDGPSGGFAPK	Carbamyl@N-term		cleaved G-R@N-term; missed R-S@1	0.0260885	1345.66	449.562	1345.64	449.553	3	11	1.1.1.2476.3	16.6213	1274.75	948.82	16.69	0.16	81.9868
32.03	61.89	55.16	42.32	DsbC-CAP	DsbC-CAP			0.00700489	98.02	AAIQQTLAK			cleaved D-A@N-term	0.00104618	942.551	472.283	942.55	472.282	2	8	1.1.1.2554.3	19.7597	5774.2	971.39	19.88	0.12	79.8959
32.03	61.89	55.16	42.32	DsbC-CAP	DsbC-CAP			0.982967	99	ADDAAIQQTLAK			cleaved Q-A@N-term	0.00098871	1243.64	622.828	1243.64	622.828	2	7	1.1.1.2679.31	24.8946	6360.02	2375	25	0.17	36.2344
32.03	61.89	55.16	42.32	DsbC-CAP	DsbC-CAP			2	99	AFDDVMAGK				-0.00116971	952.431	477.223	952.432	477.223	2	7	1.1.1.2677.16	24.8011	9844.8	7765.94	24.75	0.12	400.704
32.03	61.89	55.16	42.32	DsbC-CAP	DsbC-CAP			0	99	AFDDVMAGK	Oxidation(M)@6			0.00312221	968.43	485.223	968.427	485.221	2	8	1.1.1.2629.9	22.8224	2062.88	1713.88	22.65	0.54	218.189
32.03	61.89	55.16	42.32	DsbC-CAP	DsbC-CAP			0	99	AFDDVMAGK	Oxidation(M)@6			0.00190151	968.429	485.222	968.427	485.221	2	8	1.1.1.2654.13	23.8621	2459.47	2267.46	24.02	0.62	176.423
32.03	61.89	55.16	42.32	DsbC-CAP	DsbC-CAP			0	99	AFDDVMAGK	Oxidation(M)@6			0.0017184	968.429	485.222	968.427	485.221	2	6	1.1.1.2659.15	24.0714	2459.47	2400.58	24.02	0.21	190.411
32.03	61.89	55.16	42.32	DsbC-CAP	DsbC-CAP			0	99	AFDDVMAGK	Oxidation(M)@6			0.00110805	968.428	485.221	968.427	485.221	2	10	1.1.1.2665.4	24.3196	2759.85	433.32	25	0.82	250.098
32.03	61.89	55.16	42.32	DsbC-CAP	DsbC-CAP			0	99	AFDDVMAGK	Oxidation(M)@6			0.00110805	968.428	485.221	968.427	485.221	2	7	1.1.1.2671.9	24.5614	2759.85	1729.75	25	0.82	124.844
32.03	61.89	55.16	42.32	DsbC-CAP	DsbC-CAP			0	99	AFDDVMAGK	Oxidation(M)@6			0.00110805	968.428	485.221	968.427	485.221	2	7	1.1.1.2676.10	24.7554	2759.85	2675.28	25	0.82	142.461
32.03	61.89	55.16	42.32	DsbC-CAP	DsbC-CAP			0	99	AFDDVMAGK	Oxidation(M)@6			0.00110805	968.428	485.221	968.427	485.221	2	8	1.1.1.2681.16	24.9677	2759.85	2758.31	25	0.82	186.023
32.03	61.89	55.16	42.32	DsbC-CAP	DsbC-CAP			0	99	AFDDVMAGK	Oxidation(M)@6			-0.00108921	968.426	485.22	968.427	485.221	2	11	1.1.1.2691.6	25.3773	2984.7	1793	25.56	0.41	208.322
32.03	61.89	55.16	42.32	DsbC-CAP	DsbC-CAP			0	99	AFDDVMAGK	Oxidation(M)@6			0.0015353	968.429	485.222	968.427	485.221	2	8	1.1.1.2706.10	25.9866	4422.65	3335.89	25.9	0.74	156.79
32.03	61.89	55.16	42.32	DsbC-CAP	DsbC-CAP			0	99	AFDDVMAGK				-0.00116971	952.431	477.223	952.432	477.223	2	12	1.1.1.2726.8	26.8011	1121171	127956	26.51	0.2	5318.68
32.03	61.89	55.16	42.32	DsbC-CAP	DsbC-CAP			0	99	AFDDVMAGK				-0.00116971	952.431	477.223	952.432	477.223	2	10	1.1.1.2731.9	27.0081	1121171	25793.9	26.51	0.2	1088.34
32.03	61.89	55.16	42.32	DsbC-CAP	DsbC-CAP			0	99	AFDDVMAGK				-0.00116971	952.431	477.223	952.432	477.223	2	10	1.1.1.2736.10	27.2136	1121171	11749.9	26.51	0.2	585.04
32.03	61.89	55.16	42.32	DsbC-CAP	DsbC-CAP			0	99	AFDDVMAGK				-0.00116971	952.431	477.223	952.432	477.223	2	9	1.1.1.2741.12	27.4194	1121171	7839.58	26.51	0.2	307.485
32.03	61.89	55.16	42.32	DsbC-CAP	DsbC-CAP			0	99	AFDDVMAGK				-0.00116971	952.431	477.223	952.432	477.223	2	10	1.1.1.2746.9	27.6247	1121171	5922.28	26.51	0.2	253.171
32.03	61.89	55.16	42.32	DsbC-CAP	DsbC-CAP			0	99	AFDDVMAGK				-0.00116971	952.431	477.223	952.432	477.223	2	9	1.1.1.2751.11	27.8333	1121171	4490.84	26.51	0.2	234.479
32.03	61.89	55.16	42.32	DsbC-CAP	DsbC-CAP			0	99	AFDDVMAGK				0.00121066	952.434	477.224	952.432	477.223	2	9	1.1.1.2776.13	28.8728	15186.9	6640.72	28.98	0.12	257.494
32.03	61.89	55.16	42.32	DsbC-CAP	DsbC-CAP			0	98.97	AFDDVMAGK				-0.0201516	952.412	477.213	952.432	477.223	2	12	1.1.1.3013.3	38.6584	1243.83	978.98	38.86	0.62	194.078
32.03	61.89	55.16	42.32	DsbC-CAP	DsbC-CAP			0	98.77	AFDDVMAGK	Oxidation(M)@6			0.00129116	968.429	485.222	968.427	485.221	2	12	1.1.1.2554.4	19.7624	353069	15431.6	19.4	0.12	1587.91
32.03	61.89	55.16	42.32	DsbC-CAP	DsbC-CAP			0	98.12	AFDDVMAGK				-0.0157571	952.417	477.216	952.432	477.223	2	10	1.1.1.3003.2	38.2448	865.51	804.86	38.36	0.91	128.47
32.03	61.89	55.16	42.32	DsbC-CAP	DsbC-CAP			0	98.12	AFDDVMAGK				-0.0157571	952.417	477.216	952.432	477.223	2	11	1.1.1.3008.5	38.4553	865.51	841	38.36	0.91	149.74
32.03	61.89	55.16	42.32	DsbC-CAP	DsbC-CAP			0	98.12	AFDDVMAGK				-0.0201516	952.412	477.213	952.432	477.223	2	11	1.1.1.3023.5	39.0779	1243.83	1206.9	38.86	0.62	179.141
32.03	61.89	55.16	42.32	DsbC-CAP	DsbC-CAP			0	98.12	AFDDVMAGK				-0.0201516	952.412	477.213	952.432	477.223	2	11	1.1.1.3033.2	39.4796	1319.63	1141.03	39.27	0.74	198.385
32.03	61.89	55.16	42.32	DsbC-CAP	DsbC-CAP			0	98.02	AFDDVMAGK	Oxidation(M)@6			0.00129116	968.429	485.222	968.427	485.221	2	13	1.1.1.2548.3	19.5231	353069	89313.6	19.4	0.12	10960.6
32.03	61.89	55.16	42.32	DsbC-CAP	DsbC-CAP			0	98.02	AFDDVMAGK	Oxidation(M)@6			0.00129116	968.429	485.222	968.427	485.221	2	11	1.1.1.2559.3	19.9651	353069	8602.78	19.4	0.12	860.242
32.03	61.89	55.16	42.32	DsbC-CAP	DsbC-CAP			0	97.72	AFDDVMAGK	Oxidation(M)@6			0.00129116	968.429	485.222	968.427	485.221	2	10	1.1.1.2542.5	19.2798	353069	37097.9	19.4	0.12	1306.99
32.03	61.89	55.16	42.32	DsbC-CAP	DsbC-CAP			0	97.66	AFDDVMAGK	Cation:Na(D)@4			-0.000509397	974.414	488.214	974.414	488.214	2	13	1.1.1.2719.4	26.5298	3503.21	2920.72	26.47	0.24	644.577
32.03	61.89	55.16	42.32	DsbC-CAP	DsbC-CAP			0	97.38	AFDDVMAGK	Dioxidation(M)@6	Dioxidation(M)@174		0.0017989	984.424	493.219	984.422	493.218	2	8	1.1.1.2578.11	20.7343	3997.03	3170.35	20.68	0.16	267.7
32.03	61.89	55.16	42.32	DsbC-CAP	DsbC-CAP			0	96.53	AFDDVMAGK	Oxidation(M)@6			0.00129116	968.429	485.222	968.427	485.221	2	8	1.1.1.2564.10	20.1651	353069	3896.82	19.4	0.12	336.984
32.03	61.89	55.16	42.32	DsbC-CAP	DsbC-CAP			0	95.41	AFDDVMAGK	Oxidation(M)@6			0.00251186	968.43	485.222	968.427	485.221	2	8	1.1.1.2609.12	21.9971	6725.61	6658.53	22.03	0.21	466.304
32.03	61.89	55.16	42.32	DsbC-CAP	DsbC-CAP			0	95.4	AFDDVMAGK				-0.0201516	952.412	477.213	952.432	477.223	2	10	1.1.1.3038.2	39.685	1319.63	645.08	39.27	0.74	134.465
32.03	61.89	55.16	42.32	DsbC-CAP	DsbC-CAP			0.00392635	98.27	DAAIQQTLAK			cleaved D-D@N-term	0.00413244	1057.58	529.798	1057.58	529.796	2	11	1.1.1.2617.19	22.3321	19556.8	15807	22.36	0.12	489.48
32.03	61.89	55.16	42.32	DsbC-CAP	DsbC-CAP			1.19382	99	DDAAIQQTLAK			cleaved A-D@N-term	0.00148141	1172.61	587.31	1172.6	587.309	2	10	1.1.1.2699.25	25.7057	12871.5	10596.9	25.52	0.36	163.595
32.03	61.89	55.16	42.32	DsbC-CAP	DsbC-CAP			0	99	DDAAIQQTLAK			cleaved A-D@N-term	0.00612008	1172.61	587.312	1172.6	587.309	2	18	1.1.1.2662.22	24.1999	2781093	2306486	24.26	0.16	179283
32.03	61.89	55.16	42.32	DsbC-CAP	DsbC-CAP			0	99	DDAAIQQTLAK			cleaved A-D@N-term	0.00612008	1172.61	587.312	1172.6	587.309	2	12	1.1.1.2662.23	24.2006	2781093	2319418	24.26	0.16	3730.85
32.03	61.89	55.16	42.32	DsbC-CAP	DsbC-CAP			0	99	DDAAIQQTLAK	Methyl(Q)@6	Methyl(Q)@27	cleaved A-D@N-term	-0.0343103	1186.59	594.3	1186.62	594.317	2	11	1.1.1.2662.26	24.2026	9825.25	9147.97	24.22	0.12	499.566
32.03	61.89	55.16	42.32	DsbC-CAP	DsbC-CAP			0	99	DDAAIQQTLAK	Methyl(Q)@7	Methyl(Q)@28	cleaved A-D@N-term	-0.0343103	1186.59	594.3	1186.62	594.317	2	11	1.1.1.2662.26	24.2026	9825.25	9147.97	24.22	0.12	499.566
32.03	61.89	55.16	42.32	DsbC-CAP	DsbC-CAP			0	99	DDAAIQQTLAK			cleaved A-D@N-term	0.00612008	1172.61	587.312	1172.6	587.309	2	17	1.1.1.2668.13	24.4414	2781093	361810	24.26	0.16	7991.55
32.03	61.89	55.16	42.32	DsbC-CAP	DsbC-CAP			0	99	DDAAIQQTLAK			cleaved A-D@N-term	0.00612008	1172.61	587.312	1172.6	587.309	2	11	1.1.1.2669.12	24.4761	2781093	209604	24.26	0.16	696.825
32.03	61.89	55.16	42.32	DsbC-CAP	DsbC-CAP			0	99	DDAAIQQTLAK			cleaved A-D@N-term	0.00612008	1172.61	587.312	1172.6	587.309	2	13	1.1.1.2673.29	24.6447	2781093	66303.7	24.26	0.16	1131.62
32.03	61.89	55.16	42.32	DsbC-CAP	DsbC-CAP			0	99	DDAAIQQTLAK			cleaved A-D@N-term	0.00612008	1172.61	587.312	1172.6	587.309	2	10	1.1.1.2675.27	24.7256	2781093	51743.2	24.26	0.16	283.35
32.03	61.89	55.16	42.32	DsbC-CAP	DsbC-CAP			0	99	DDAAIQQTLAK			cleaved A-D@N-term	0.00612008	1172.61	587.312	1172.6	587.309	2	15	1.1.1.2678.28	24.8509	2781093	33312.5	24.26	0.16	546.295
32.03	61.89	55.16	42.32	DsbC-CAP	DsbC-CAP			0	99	DDAAIQQTLAK			cleaved A-D@N-term	0.00612008	1172.61	587.312	1172.6	587.309	2	11	1.1.1.2683.24	25.0564	2781093	20228.3	24.26	0.16	346.83
32.03	61.89	55.16	42.32	DsbC-CAP	DsbC-CAP			0	99	DDAAIQQTLAK			cleaved A-D@N-term	0.00612008	1172.61	587.312	1172.6	587.309	2	13	1.1.1.2688.10	25.2587	2781093	14351.4	24.26	0.16	361.793
32.03	61.89	55.16	42.32	DsbC-CAP	DsbC-CAP			0	99	DDAAIQQTLAK			cleaved A-D@N-term	0.00148141	1172.61	587.31	1172.6	587.309	2	13	1.1.1.2694.12	25.508	12871.5	12788.3	25.52	0.36	238.821
32.03	61.89	55.16	42.32	DsbC-CAP	DsbC-CAP			0	99	DDAAIQQTLAK	Deamidated(Q)@7		cleaved A-D@N-term	0.00806641	1173.6	587.805	1173.59	587.801	2	11	1.1.1.2706.30	26	15831.5	9686.26	25.93	0.21	174.015
32.03	61.89	55.16	42.32	DsbC-CAP	DsbC-CAP			0	99	DDAAIQQTLAK	Deamidated(Q)@6		cleaved A-D@N-term	0.00806641	1173.6	587.805	1173.59	587.801	2	12	1.1.1.2706.30	26	15831.5	9686.26	25.93	0.21	174.015
32.03	61.89	55.16	42.32	DsbC-CAP	DsbC-CAP			0	99	DDAAIQQTLAK			cleaved A-D@N-term	0.00319039	1172.61	587.311	1172.6	587.309	2	10	1.1.1.2711.29	26.207	27031.1	15044.9	26.31	0.17	141.02
32.03	61.89	55.16	42.32	DsbC-CAP	DsbC-CAP			0	99	DDAAIQQTLAK			cleaved A-D@N-term	0.00319039	1172.61	587.311	1172.6	587.309	2	11	1.1.1.2716.36	26.4188	27031.1	10662.1	26.31	0.17	220.911
32.03	61.89	55.16	42.32	DsbC-CAP	DsbC-CAP			0	99	DDAAIQQTLAK	Dehydrated(D)@1		cleaved A-D@N-term	0.00264668	1154.6	578.305	1154.59	578.304	2	13	1.1.1.2794.4	29.6146	17955.9	10262.1	29.52	0.12	273.397
32.03	61.89	55.16	42.32	DsbC-CAP	DsbC-CAP			0	99	DDAAIQQTLAK	Dehydrated(D)@2		cleaved A-D@N-term	0.00264668	1154.6	578.305	1154.59	578.304	2	13	1.1.1.2794.4	29.6146	17955.9	10262.1	29.52	0.12	273.397
32.03	61.89	55.16	42.32	DsbC-CAP	DsbC-CAP			0	99	DDAAIQQTLAK	Deamidated(Q)@6		cleaved A-D@N-term	0.00489259	1173.59	587.804	1173.59	587.801	2	12	1.1.1.2731.28	27.0207	14061.9	5826.47	26.91	0.16	122.289
32.03	61.89	55.16	42.32	DsbC-CAP	DsbC-CAP			0	99	DDAAIQQTLAK			cleaved A-D@N-term	0.00270211	1172.61	587.311	1172.6	587.309	2	9	1.1.1.2756.31	28.0542	4710.5	3898.54	27.82	1.45	88.1871
32.03	61.89	55.16	42.32	DsbC-CAP	DsbC-CAP			0	99	DDAAIQQTLAK	Carbamyl@N-term		cleaved A-D@N-term	0.00177126	1215.61	608.813	1215.61	608.812	2	11	1.1.1.2804.29	30.0302	306992	6342.66	29.76	0.12	130.294
32.03	61.89	55.16	42.32	DsbC-CAP	DsbC-CAP			0	98.97	DDAAIQQTLAK			cleaved A-D@N-term	-0.00169242	1172.6	587.308	1172.6	587.309	2	12	1.1.1.3124.4	43.2058	1006.98	935.46	42.88	0.86	42.5969
32.03	61.89	55.16	42.32	DsbC-CAP	DsbC-CAP			0	98.97	DDAAIQQTLAK			cleaved A-D@N-term	0.00538766	1172.61	587.312	1172.6	587.309	2	12	1.1.1.3221.4	46.6094	836.56	786.16	46.41	0.54	44.198
32.03	61.89	55.16	42.32	DsbC-CAP	DsbC-CAP			0	98.12	DDAAIQQTLAK			cleaved A-D@N-term	0.00294625	1172.61	587.311	1172.6	587.309	2	10	1.1.1.3104.7	42.3872	1014.25	961.45	42.35	0.37	34.3568
32.03	61.89	55.16	42.32	DsbC-CAP	DsbC-CAP			0	98.12	DDAAIQQTLAK			cleaved A-D@N-term	-0.000105508	1172.6	587.309	1172.6	587.309	2	9	1.1.1.3114.4	42.7965	1009.51	974.91	42.56	0.49	47.48
32.03	61.89	55.16	42.32	DsbC-CAP	DsbC-CAP			0	98.12	DDAAIQQTLAK			cleaved A-D@N-term	-0.00169242	1172.6	587.308	1172.6	587.309	2	10	1.1.1.3119.4	43.0013	1006.98	984.75	42.88	0.86	47.0798
32.03	61.89	55.16	42.32	DsbC-CAP	DsbC-CAP			0	98.12	DDAAIQQTLAK			cleaved A-D@N-term	0.00636422	1172.61	587.312	1172.6	587.309	2	11	1.1.1.3205.4	45.9916	853.77	810.05	45.87	0.41	44.1579
32.03	61.89	55.16	42.32	DsbC-CAP	DsbC-CAP			0	98.12	DDAAIQQTLAK			cleaved A-D@N-term	0.00538766	1172.61	587.312	1172.6	587.309	2	11	1.1.1.3340.2	49.7757	750.93	624.14	49.97	0.57	53.0385
32.03	61.89	55.16	42.32	DsbC-CAP	DsbC-CAP			0	97.66	DDAAIQQTLAK	Deamidated(Q)@6		cleaved A-D@N-term	0.00489259	1173.59	587.804	1173.59	587.801	2	11	1.1.1.2726.34	26.8184	14061.9	7584	26.91	0.16	143.262
32.03	61.89	55.16	42.32	DsbC-CAP	DsbC-CAP			0	95.88	DDAAIQQTLAK			cleaved A-D@N-term	0.0035566	1172.61	587.311	1172.6	587.309	2	11	1.1.1.2721.16	26.6171	6490.19	6380.43	26.75	0.45	254.926
32.03	61.89	55.16	42.32	DsbC-CAP	DsbC-CAP			0	95.4	DDAAIQQTLAK			cleaved A-D@N-term	0.00392281	1172.61	587.311	1172.6	587.309	2	9	1.1.1.3041.10	39.8312	1187.78	1180.84	39.72	0.25	46.297
32.03	61.89	55.16	42.32	DsbC-CAP	DsbC-CAP			0	95.4	DDAAIQQTLAK			cleaved A-D@N-term	-0.000105508	1172.6	587.309	1172.6	587.309	2	8	1.1.1.3109.4	42.5917	1009.51	952.75	42.56	0.49	41.8365
32.03	61.89	55.16	42.32	DsbC-CAP	DsbC-CAP			0.0222764	99	DIQPAPVAGMK			cleaved S-D@N-term	0.0011694	1125.59	563.801	1125.59	563.8	2	7	1.1.1.2689.8	25.304	6885.62	1691.97	25.17	0.12	62.7499
32.03	61.89	55.16	42.32	DsbC-CAP	DsbC-CAP			0.0105502	97.72	DKNKAFDDVMAGK	Carbamyl(K)@4; Oxidation(M)@10		missed K-N@2; missed K-A@4	0.00681635	1496.7	499.907	1496.69	499.905	3	9	1.1.1.2603.12	21.7499	2152.26	1502.22	21.99	0.29	192.093
32.03	61.89	55.16	42.32	DsbC-CAP	DsbC-CAP			0	95.41	DKNKAFDDVMAGK	Oxidation(M)@10		missed K-N@2; missed K-A@4	0.00252869	1453.69	485.57	1453.69	485.57	3	7	1.1.1.2500.2	17.5807	2977.03	523.52	17.82	0.12	63.1902
32.03	61.89	55.16	42.32	DsbC-CAP	DsbC-CAP			0.0204516	97.72	DSDAEKEMK			cleaved L-D@N-term; missed K-E@6	0.00122306	1051.45	526.732	1051.45	526.732	2	9	1.1.1.2561.8	20.0484	5164.5	2155.8	19.95	0.12	68.6888
32.03	61.89	55.16	42.32	DsbC-CAP	DsbC-CAP			2	99	EFLDEHQK	Glu->pyro-Glu@N-term			0.000819146	1026.48	514.246	1026.48	514.246	2	8	1.1.1.2704.17	25.9083	85029.9	23786.4	26.02	0.17	324.416
32.03	61.89	55.16	42.32	DsbC-CAP	DsbC-CAP			0	99	EFLDEHQK	Glu->pyro-Glu@N-term			0.000819146	1026.48	514.246	1026.48	514.246	2	8	1.1.1.2709.12	26.1126	85029.9	40878.8	26.02	0.17	622.804
32.03	61.89	55.16	42.32	DsbC-CAP	DsbC-CAP			2	99	EMIVYKAPQEK			missed K-A@6	0.00603966	1334.7	445.906	1334.69	445.904	3	9	1.1.1.2643.7	23.4013	49810.6	33369.2	23.31	0.12	2494.82
32.03	61.89	55.16	42.32	DsbC-CAP	DsbC-CAP			0.206908	99	FDDVMAGK			cleaved A-F@N-term	0.00371752	881.399	441.707	881.395	441.705	2	9	1.1.1.2718.3	26.4824	1245.51	1234.81	26.47	0.2	205.835
32.03	61.89	55.16	42.32	DsbC-CAP	DsbC-CAP			0.0048037	98.02	GTAPVNVTNK			cleaved S-G@N-term	0.000526064	999.535	500.775	999.535	500.775	2	9	1.1.1.2462.2	16.0865	3235.83	1864.34	16	0.16	210.751
32.03	61.89	55.16	42.32	DsbC-CAP	DsbC-CAP			0	98.02	GTAPVNVTNK			cleaved S-G@N-term	0.000526064	999.535	500.775	999.535	500.775	2	10	1.1.1.2457.3	15.899	3235.83	1318.39	16	0.16	158.878
32.03	61.89	55.16	42.32	DsbC-CAP	DsbC-CAP			0	98.02	GTAPVNVTNK			cleaved S-G@N-term	0.000526064	999.535	500.775	999.535	500.775	2	9	1.1.1.2467.2	16.288	3235.83	292.69	16	0.16	48.0029
32.03	61.89	55.16	42.32	DsbC-CAP	DsbC-CAP			2	99	HIIQGPMYDVSGTAPVNVTNK	Oxidation(M)@7			0.00433741	2256.13	753.049	2256.12	753.048	3	10	1.1.1.2780.44	29.0598	19357.8	7548.59	28.94	0.17	76.1796
32.03	61.89	55.16	42.32	DsbC-CAP	DsbC-CAP			0.0357404	97.38	LHEQMADYN			cleaved N-A@C-term	-8.10721e-05	1119.47	560.74	1119.47	560.74	2	7	1.1.1.2567.12	20.2892	8120.37	2697.78	20.2	0.08	83.9286
32.03	61.89	55.16	42.32	DsbC-CAP	DsbC-CAP			1.08092	99	LHEQMADYNAL	Oxidation(M)@5		cleaved L-G@C-term	0.00589685	1319.59	660.801	1319.58	660.798	2	12	1.1.1.2693.10	25.4787	10303.5	4645.19	25.57	0.12	67.6654
32.03	61.89	55.16	42.32	DsbC-CAP	DsbC-CAP			2	99	NKAFDDVMAGK	Oxidation(M)@8		missed K-A@2	0.00440911	1210.57	404.531	1210.57	404.529	3	13	1.1.1.2512.2	18.0672	4962.16	3340.42	18.14	0.12	303.251
32.03	61.89	55.16	42.32	DsbC-CAP	DsbC-CAP			0	99	NKAFDDVMAGK	Oxidation(M)@8		missed K-A@2	0.00440911	1210.57	404.531	1210.57	404.529	3	12	1.1.1.2513.2	18.1067	4962.16	4628.71	18.14	0.12	432.898
32.03	61.89	55.16	42.32	DsbC-CAP	DsbC-CAP			0	99	NKAFDDVMAGK	Oxidation(M)@8		missed K-A@2	0.00440911	1210.57	404.531	1210.57	404.529	3	11	1.1.1.2514.2	18.1452	4962.16	4839.48	18.14	0.12	352.408
32.03	61.89	55.16	42.32	DsbC-CAP	DsbC-CAP			0	99	NKAFDDVMAGK	Oxidation(M)@8		missed K-A@2	0.00440911	1210.57	404.531	1210.57	404.529	3	11	1.1.1.2515.3	18.1872	4962.16	3331.43	18.14	0.12	242.779
32.03	61.89	55.16	42.32	DsbC-CAP	DsbC-CAP			0	99	NKAFDDVMAGK	Oxidation(M)@8		missed K-A@2	0.00266961	1210.57	404.53	1210.57	404.529	3	11	1.1.1.2521.2	18.4287	5300.11	4172.05	18.38	0.12	239.737
32.03	61.89	55.16	42.32	DsbC-CAP	DsbC-CAP			0	98.02	NKAFDDVMAGK	Oxidation(M)@8		missed K-A@2	0.00266961	1210.57	404.53	1210.57	404.529	3	10	1.1.1.2516.2	18.227	5300.11	2098.93	18.38	0.12	95.2656
32.03	61.89	55.16	42.32	DsbC-CAP	DsbC-CAP			0.000434506	99	PAGGPSCPSSGSQLKPADR	Pro->pyro-Glu(P)@5; Carbamidomethyl(C)@7		cleaved D-P@N-term	0.0414928	1881.91	628.309	1881.86	628.295	3	25	1.1.1.2524.17	18.5785	48463.3	40136.9	18.54	0.12	2050.86
32.03	61.89	55.16	42.32	DsbC-CAP	DsbC-CAP			0	98.02	PAGGPSCPSSGSQLKPADR	Carbamidomethyl(C)@7; Dioxidation(P)@8	Dioxidation(P)@271	cleaved D-P@N-term	0.0265336	1899.9	634.308	1899.87	634.299	3	14	1.1.1.2473.4	16.5203	724.39	304.89	16.81	0.32	173.359
32.03	61.89	55.16	42.32	DsbC-CAP	DsbC-CAP			0	97.72	PAGGPSCPSSGSQLKPADR	Carbamidomethyl(C)@7; Pro->pyro-Glu(P)@8		cleaved D-P@N-term	0.0414185	1881.91	471.484	1881.86	471.473	4	11	1.1.1.2522.2	18.4698	1249.15	676.68	18.54	0.12	137.812
32.03	61.89	55.16	42.32	DsbC-CAP	DsbC-CAP			0	97.72	PAGGPSCPSSGSQLKPADR	Methyl(S)@6; Carbamidomethyl(C)@7	Methyl(S)@269	cleaved D-P@N-term	0.00510728	1881.91	628.309	1881.9	628.307	3	12	1.1.1.2529.8	18.7775	48463.3	1511.69	18.54	0.12	70.3045
32.03	61.89	55.16	42.32	DsbC-CAP	DsbC-CAP			0	97.38	PAGGPSCPSSGSQLKPADR	Methyl(S)@6; Carbamidomethyl(C)@7	Methyl(S)@269	cleaved D-P@N-term	0.00510728	1881.91	628.309	1881.9	628.307	3	12	1.1.1.2519.12	18.3795	48463.3	3699.49	18.54	0.12	67.788
32.03	61.89	55.16	42.32	DsbC-CAP	DsbC-CAP			0	96.53	PAGGPSCPSSGSQLKPADR	Oxidation(P)@5; Methyl(S)@6; Carbamidomethyl(C)@7	Oxidation(P)@268; Methyl(S)@269	cleaved D-P@N-term	0.00152566	1897.9	633.639	1897.9	633.639	3	13	1.1.1.2478.4	16.7133	5661.95	3782.27	16.81	0.2	180.764
32.03	61.89	55.16	42.32	DsbC-CAP	DsbC-CAP			0	99	PSSGSQLKPADR	Lys-add@N-term		cleaved C-P@N-term	-0.0887775	1369.64	457.555	1369.73	457.584	3	11	1.1.1.2249.2	13.2904	579.98	558.67	13.29	0.09	103.15
32.03	61.89	55.16	42.32	DsbC-CAP	DsbC-CAP			1.58503	98.92	QGLDSDAEK	Gln->pyro-Glu@N-term			0.00295035	944.412	473.213	944.409	473.212	2	11	1.1.1.2512.4	18.0752	2629.13	1710.4	18.02	0.12	223.921
32.03	61.89	55.16	42.32	DsbC-CAP	DsbC-CAP			0	97.38	QGLDSDAEK	Gln->pyro-Glu@N-term			0.00295035	944.412	473.213	944.409	473.212	2	8	1.1.1.2507.3	17.8749	2629.13	487.05	18.02	0.12	59.4526
32.03	61.89	55.16	42.32	DsbC-CAP	DsbC-CAP			2	99	QGLDSDAEKEMK	Gln->pyro-Glu@N-term		missed K-E@9	0.00355952	1332.59	667.302	1332.59	667.301	2	10	1.1.1.2689.13	25.3187	314444	1144.55	24.23	0.16	44.5334
32.03	61.89	55.16	42.32	DsbC-CAP	DsbC-CAP			0	99	QGLDSDAEKEMK	Gln->pyro-Glu@N-term		missed K-E@9	0.00355952	1332.59	667.302	1332.59	667.301	2	19	1.1.1.2663.13	24.2539	314444	296575	24.23	0.16	16504.8
32.03	61.89	55.16	42.32	DsbC-CAP	DsbC-CAP			0	99	QGLDSDAEKEMK	Gln->pyro-Glu@N-term; Oxidation(M)@11		missed K-E@9	0.00254138	1348.58	675.299	1348.58	675.298	2	16	1.1.1.2664.9	24.2991	10927.5	10844.8	24.22	0.16	505.499
32.03	61.89	55.16	42.32	DsbC-CAP	DsbC-CAP			0	99	QGLDSDAEKEMK	Gln->pyro-Glu@N-term		missed K-E@9	0.00355952	1332.59	667.302	1332.59	667.301	2	16	1.1.1.2669.22	24.4894	314444	31679.4	24.23	0.16	535.043
32.03	61.89	55.16	42.32	DsbC-CAP	DsbC-CAP			0	99	QGLDSDAEKEMK	Gln->pyro-Glu@N-term		missed K-E@9	0.00355952	1332.59	667.302	1332.59	667.301	2	7	1.1.1.2674.50	24.6996	314444	5531.56	24.23	0.16	71.0563
32.03	61.89	55.16	42.32	DsbC-CAP	DsbC-CAP			0	99	QGLDSDAEKEMK	Gln->pyro-Glu@N-term		missed K-E@9	0.00355952	1332.59	667.302	1332.59	667.301	2	7	1.1.1.2679.37	24.8986	314444	3087.09	24.23	0.16	62.0907
32.03	61.89	55.16	42.32	DsbC-CAP	DsbC-CAP			0	99	QGLDSDAEKEMK	Gln->pyro-Glu@N-term; Oxidation(D)@4	Oxidation(D)@150	missed K-E@9	0.00254138	1348.58	675.299	1348.58	675.298	2	10	1.1.1.2670.8	24.5287	13323.5	6292.81	24.42	0.2	98.8876
32.03	61.89	55.16	42.32	DsbC-CAP	DsbC-CAP			0	99	QGLDSDAEKEMK	Gln->pyro-Glu@N-term; Oxidation(M)@11		missed K-E@9	0.00156482	1348.58	675.299	1348.58	675.298	2	19	1.1.1.2511.5	18.0565	149570	115066	18.02	0.12	5935.35
32.03	61.89	55.16	42.32	DsbC-CAP	DsbC-CAP			0	99	QGLDSDAEKEMK	Gln->pyro-Glu@N-term; Oxidation(M)@11		missed K-E@9	0.00156482	1348.58	675.299	1348.58	675.298	2	15	1.1.1.2516.13	18.2557	149570	4510.02	18.02	0.12	129.979
32.03	61.89	55.16	42.32	DsbC-CAP	DsbC-CAP			0	99	QGLDSDAEKEMK	Oxidation(M)@11		missed K-E@9	0.00442136	1365.61	456.212	1365.61	456.21	3	12	1.1.1.2452.2	15.7212	474.75	353.81	15.63	0.49	91.0275
32.03	61.89	55.16	42.32	DsbC-CAP	DsbC-CAP			0	99	QGLDSDAEKEMK	Gln->pyro-Glu@N-term; Oxidation(M)@11		missed K-E@9	0.00417604	1348.59	450.536	1348.58	450.534	3	12	1.1.1.2510.6	17.9899	4704.37	4536.52	18.02	0.12	460.556
32.03	61.89	55.16	42.32	DsbC-CAP	DsbC-CAP			0	98.85	QGLDSDAEKEMK			missed K-E@9	0.0100171	1349.62	450.882	1349.61	450.878	3	16	1.1.1.2561.6	20.0444	346379	164490	19.96	0.16	12949.9
32.03	61.89	55.16	42.32	DsbC-CAP	DsbC-CAP			0	98.27	QGLDSDAEKEMK	Oxidation(M)@11		missed K-E@9	0.00295652	1365.61	456.211	1365.61	456.21	3	11	1.1.1.2105.2	12.2311	9593.95	1181	12.44	0.16	130.007
32.03	61.89	55.16	42.32	DsbC-CAP	DsbC-CAP			0	98.27	QGLDSDAEKEMK	Oxidation(M)@11		missed K-E@9	0.00295652	1365.61	456.211	1365.61	456.21	3	11	1.1.1.2190.2	12.8457	9593.95	1023.06	12.44	0.16	125.804
32.03	61.89	55.16	42.32	DsbC-CAP	DsbC-CAP			0	98.27	QGLDSDAEKEMK	Gln->pyro-Glu@N-term; Oxidation(M)@11		missed K-E@9	0.00156482	1348.58	675.299	1348.58	675.298	2	10	1.1.1.2521.16	18.4567	149570	1746.34	18.02	0.12	61.5243
32.03	61.89	55.16	42.32	DsbC-CAP	DsbC-CAP			0	98.27	QGLDSDAEKEMK	Gln->pyro-Glu@N-term		missed K-E@9	0.0133424	1332.6	445.207	1332.59	445.203	3	11	1.1.1.2561.4	20.041	6243.3	3006.43	19.95	0.16	226.088
32.03	61.89	55.16	42.32	DsbC-CAP	DsbC-CAP			0	98.02	QGLDSDAEKEMK	Oxidation(M)@11		missed K-E@9	0.00295652	1365.61	456.211	1365.61	456.21	3	11	1.1.1.2132.3	12.4294	9593.95	9074.64	12.44	0.16	927.514
32.03	61.89	55.16	42.32	DsbC-CAP	DsbC-CAP			0	98.02	QGLDSDAEKEMK	Oxidation(M)@11		missed K-E@9	0.00295652	1365.61	456.211	1365.61	456.21	3	10	1.1.1.2164.2	12.6247	9593.95	3203.41	12.44	0.16	192.046
32.03	61.89	55.16	42.32	DsbC-CAP	DsbC-CAP			0	98.02	QGLDSDAEKEMK	Oxidation(M)@11		missed K-E@9	0.00295652	1365.61	456.211	1365.61	456.21	3	8	1.1.1.2248.2	13.2502	9593.95	349.53	12.44	0.16	66.8472
32.03	61.89	55.16	42.32	DsbC-CAP	DsbC-CAP			0	98.02	QGLDSDAEKEMK	Oxidation(M)@11		missed K-E@9	0.00506223	1365.61	456.212	1365.61	456.21	3	13	1.1.1.2560.5	20.0104	17455.3	14142.2	19.96	0.16	1016.87
32.03	61.89	55.16	42.32	DsbC-CAP	DsbC-CAP			0	97.72	QGLDSDAEKEMK			missed K-E@9	0.00398795	1349.62	675.816	1349.61	675.814	2	9	1.1.1.2555.13	19.8239	64076.6	8739.23	19.95	0.12	76.5986
32.03	61.89	55.16	42.32	DsbC-CAP	DsbC-CAP			0	97.72	QGLDSDAEKEMK			missed K-E@9	0.0100171	1349.62	450.882	1349.61	450.878	3	12	1.1.1.2556.5	19.8389	346379	81978.1	19.96	0.16	3574.7
32.03	61.89	55.16	42.32	DsbC-CAP	DsbC-CAP			0	96.99	QGLDSDAEKEMK	Gln->pyro-Glu@N-term; Oxidation(M)@11		missed K-E@9	0.00417604	1348.59	450.536	1348.58	450.534	3	8	1.1.1.2508.3	17.9087	4704.37	1449.56	18.02	0.12	88.8012
32.03	61.89	55.16	42.32	DsbC-CAP	DsbC-CAP			0	95.41	QGLDSDAEKEMK	Gln->pyro-Glu@N-term; Oxidation(M)@11		missed K-E@9	0.00156482	1348.58	675.299	1348.58	675.298	2	6	1.1.1.2526.17	18.6638	149570	955.15	18.02	0.12	40.4158
32.03	61.89	55.16	42.32	DsbC-CAP	DsbC-CAP			2	99	QLNALEKEMIVYK	Oxidation(M)@9		missed K-E@7	0.00429221	1593.85	532.29	1593.84	532.289	3	10	1.1.1.2770.24	28.6308	14255.2	13469.1	28.61	0.17	254.692
32.03	61.89	55.16	42.32	DsbC-CAP	DsbC-CAP			0	99	SDIQPAPVAGMK	GG(S)@1	GG(S)@38	cleaved S-S@N-term	0.0020192	1326.66	664.338	1326.66	664.337	2	9	1.1.1.2668.22	24.4534	2699.2	2570.16	24.5	0.48	101.45
32.03	61.89	55.16	42.32	DsbC-CAP	DsbC-CAP			1.09691	99	SGVLYITDDGK			cleaved N-S@N-term	0.00216133	1166.58	584.299	1166.58	584.298	2	10	1.1.1.2785.23	29.2526	25162.3	11627.1	29.15	0.12	145.353
32.03	61.89	55.16	42.32	DsbC-CAP	DsbC-CAP			2	99	SQDGPSGGFAPK				-6.06855e-05	1146.53	574.273	1146.53	574.273	2	10	1.1.1.2667.4	24.4014	1478.63	534.25	24.87	0.78	66.6572
32.03	61.89	55.16	42.32	DsbC-CAP	DsbC-CAP			0	99	SQDGPSGGFAPK				0.000671736	1146.53	574.273	1146.53	574.273	2	8	1.1.1.2645.24	23.4963	1870.19	1864.82	23.44	0.37	53.6196
32.03	61.89	55.16	42.32	DsbC-CAP	DsbC-CAP			0	99	SQDGPSGGFAPK	Dehydrated(S)@1; Deamidated(Q)@2	Dehydrated(S)@301		0.00549233	1129.51	565.762	1129.5	565.759	2	9	1.1.1.2689.9	25.3067	1958.96	1494.59	25.2	0.49	86.1124
32.03	61.89	55.16	42.32	DsbC-CAP	DsbC-CAP			0	99	SQDGPSGGFAPK				0.0049442	1146.54	574.275	1146.53	574.273	2	16	1.1.1.2556.20	19.8536	1679156	88557.8	19.36	0.24	2826.7
32.03	61.89	55.16	42.32	DsbC-CAP	DsbC-CAP			0	99	SQDGPSGGFAPK				0.0049442	1146.54	574.275	1146.53	574.273	2	13	1.1.1.2566.14	20.2497	1679156	15748.6	19.36	0.24	638.214
32.03	61.89	55.16	42.32	DsbC-CAP	DsbC-CAP			0	99	SQDGPSGGFAPK				0.0049442	1146.54	574.275	1146.53	574.273	2	12	1.1.1.2561.10	20.0524	1679156	25626.8	19.36	0.24	784.279
32.03	61.89	55.16	42.32	DsbC-CAP	DsbC-CAP			0	99	SQDGPSGGFAPK				0.0049442	1146.54	574.275	1146.53	574.273	2	12	1.1.1.2539.10	19.1688	1679156	62627.8	19.36	0.24	1714.31
32.03	61.89	55.16	42.32	DsbC-CAP	DsbC-CAP			0	99	SQDGPSGGFAPK				0.0049442	1146.54	574.275	1146.53	574.273	2	19	1.1.1.2550.5	19.6041	1679156	590953	19.36	0.24	26692.3
32.03	61.89	55.16	42.32	DsbC-CAP	DsbC-CAP			0	99	SQDGPSGGFAPK	Oxidation(F)@9	Oxidation(F)@309		-0.00266574	1162.52	582.269	1162.53	582.27	2	13	1.1.1.2546.5	19.4501	8873.81	6173.19	19.35	0.2	410.887
32.03	61.89	55.16	42.32	DsbC-CAP	DsbC-CAP			0	99	SQDGPSGGFAPK	Oxidation(P)@11	Oxidation(P)@311		0.00441434	1162.53	582.272	1162.53	582.27	2	10	1.1.1.2495.4	17.3959	361.85	347.12	17.37	0.28	31.8352
32.03	61.89	55.16	42.32	DsbC-CAP	DsbC-CAP			0	98.85	SQDGPSGGFAPK	Oxidation(F)@9	Oxidation(F)@309		0.000630163	1162.53	582.27	1162.53	582.27	2	10	1.1.1.2484.7	16.9474	1244.85	794.79	16.85	0.12	37.115
32.03	61.89	55.16	42.32	DsbC-CAP	DsbC-CAP			0	98.27	SQDGPSGGFAPK	Oxidation(P)@5	Oxidation(P)@305		-0.00266574	1162.52	582.269	1162.53	582.27	2	12	1.1.1.2541.6	19.2461	8873.81	4447.33	19.35	0.2	172.954
32.03	61.89	55.16	42.32	DsbC-CAP	DsbC-CAP			0	98.02	SQDGPSGGFAPK				0.0049442	1146.54	574.275	1146.53	574.273	2	11	1.1.1.2542.19	19.2891	1679156	1046812	19.36	0.24	1361.28
32.03	61.89	55.16	42.32	DsbC-CAP	DsbC-CAP			0	98.02	SQDGPSGGFAPK	Pro->pyro-Glu(P)@11			-0.00154204	1160.51	581.261	1160.51	581.262	2	10	1.1.1.2545.6	19.4203	4481.6	2287.46	19.32	0.12	159.401
32.03	61.89	55.16	42.32	DsbC-CAP	DsbC-CAP			0	98.02	SQDGPSGGFAPK	Deamidated(Q)@2; Dehydrated(D)@3			0.00549233	1129.51	565.762	1129.5	565.759	2	11	1.1.1.2549.2	19.5629	2436.65	1177.51	19.35	0.24	70.8593
32.03	61.89	55.16	42.32	DsbC-CAP	DsbC-CAP			0	98.02	SQDGPSGGFAPK				0.0049442	1146.54	574.275	1146.53	574.273	2	9	1.1.1.2576.27	20.6657	1679156	6664.91	19.36	0.24	201.238
32.03	61.89	55.16	42.32	DsbC-CAP	DsbC-CAP			0	98.02	SQDGPSGGFAPK				0.00384556	1146.53	574.274	1146.53	574.273	2	8	1.1.1.2601.2	21.6639	3154.41	2902.92	21.74	0.57	96.4263
32.03	61.89	55.16	42.32	DsbC-CAP	DsbC-CAP			0	98.02	SQDGPSGGFAPK				0.00384556	1146.53	574.274	1146.53	574.273	2	10	1.1.1.2606.17	21.8768	3154.41	2875.97	21.74	0.57	81.7229
32.03	61.89	55.16	42.32	DsbC-CAP	DsbC-CAP			0	97.72	SQDGPSGGFAPK				0.0049442	1146.54	574.275	1146.53	574.273	2	11	1.1.1.2548.9	19.5431	1679156	853665	19.36	0.24	2162.63
32.03	61.89	55.16	42.32	DsbC-CAP	DsbC-CAP			0	97.72	SQDGPSGGFAPK				0.0049442	1146.54	574.275	1146.53	574.273	2	7	1.1.1.2571.25	20.4575	1679156	10276	19.36	0.24	219.4
32.03	61.89	55.16	42.32	DsbC-CAP	DsbC-CAP			0	97.38	SQDGPSGGFAPK	Oxidation(F)@9	Oxidation(F)@309		0.000630163	1162.53	582.27	1162.53	582.27	2	8	1.1.1.2479.4	16.7536	1244.85	480.65	16.85	0.12	31.2298
32.03	61.89	55.16	42.32	DsbC-CAP	DsbC-CAP			0	96.99	SQDGPSGGFAPK	Oxidation(F)@9	Oxidation(F)@309		-0.00107882	1162.52	582.269	1162.53	582.27	2	9	1.1.1.2552.11	19.6891	6942.13	4099.51	19.55	0.28	141.275
32.03	61.89	55.16	42.32	DsbC-CAP	DsbC-CAP			0	96.99	SQDGPSGGFAPK				-0.0137326	1146.52	574.266	1146.53	574.273	2	8	1.1.1.2621.27	22.5027	3741.23	1910.5	22.86	0.54	73.5379
32.03	61.89	55.16	42.32	DsbC-CAP	DsbC-CAP			0	96.53	SQDGPSGGFAPK				0.0049442	1146.54	574.275	1146.53	574.273	2	7	1.1.1.2534.17	18.9665	1679156	12420	19.36	0.24	234.599
32.03	61.89	55.16	42.32	DsbC-CAP	DsbC-CAP			0	96.53	SQDGPSGGFAPK	Methyl(D)@3	Methyl(D)@303		-0.00252716	1160.54	581.279	1160.55	581.28	2	8	1.1.1.2561.11	20.0544	3470.73	1719.21	19.95	0.16	68.2511
32.03	61.89	55.16	42.32	DsbC-CAP	DsbC-CAP			0	95.41	SQDGPSGGFAPK	Deamidated(Q)@2			0.0203183	1147.53	574.775	1147.51	574.765	2	9	1.1.1.2586.13	21.072	2261.65	1916.41	21.13	0.57	119.081
32.03	61.89	55.16	42.32	DsbC-CAP	DsbC-CAP			0.00174067	98.02	SQDGPSGGFAPKAK	Glycosyl(P)@11	Glycosyl(P)@311	missed K-A@12	-0.00727581	1493.69	498.905	1493.7	498.907	3	10	1.1.1.2494.4	17.3556	303.04	282.32	17.38	0.16	65.0962
32.03	61.89	55.16	42.32	DsbC-CAP	DsbC-CAP			0	98.02	SQDGPSGGFAPKAK	Carbamyl(K)@12		missed K-A@12	0.00339296	1388.67	463.898	1388.67	463.897	3	12	1.1.1.2593.8	21.344	9683.67	8499.13	21.38	0.16	898.658
32.03	61.89	55.16	42.32	DsbC-CAP	DsbC-CAP			0	98.02	SQDGPSGGFAPKAK	Carbamyl(K)@12		missed K-A@12	0.00339296	1388.67	463.898	1388.67	463.897	3	12	1.1.1.2594.9	21.3856	9683.67	9389.45	21.38	0.16	882.367
32.03	61.89	55.16	42.32	DsbC-CAP	DsbC-CAP			0	97.72	SQDGPSGGFAPKAK			missed K-A@12	0.0024012	1345.67	449.562	1345.66	449.561	3	9	1.1.1.2487.3	17.0576	2030.35	1296.41	17.13	0.16	96.1309
32.03	61.89	55.16	42.32	DsbC-CAP	DsbC-CAP			2	99	SSDIQPAPVAGMK				-0.00305575	1299.65	434.223	1299.65	434.224	3	6	1.1.1.2703.8	25.8606	918.58	598.87	26.19	0.54	56.8874
32.03	61.89	55.16	42.32	DsbC-CAP	DsbC-CAP			0	99	SSDIQPAPVAGMK	Oxidation(M)@12			0.000669639	1315.64	658.83	1315.64	658.829	2	8	1.1.1.2631.40	22.926	5937.79	5912.04	22.94	0.46	107.96
32.03	61.89	55.16	42.32	DsbC-CAP	DsbC-CAP			0	99	SSDIQPAPVAGMK	Oxidation(M)@12			0.000669639	1315.64	658.83	1315.64	658.829	2	8	1.1.1.2636.34	23.1292	5937.79	5230.39	22.94	0.46	147.985
32.03	61.89	55.16	42.32	DsbC-CAP	DsbC-CAP			0	99	SSDIQPAPVAGMK	Oxidation(M)@12			0.00140206	1315.65	658.83	1315.64	658.829	2	8	1.1.1.2641.37	23.3383	6371.9	5836.65	23.48	0.5	105.558
32.03	61.89	55.16	42.32	DsbC-CAP	DsbC-CAP			0	99	SSDIQPAPVAGMK	Oxidation(M)@12			0.00140206	1315.65	658.83	1315.64	658.829	2	9	1.1.1.2651.41	23.756	6544.16	6346.56	23.73	0.25	114.124
32.03	61.89	55.16	42.32	DsbC-CAP	DsbC-CAP			0	99	SSDIQPAPVAGMK	Oxidation(M)@12			0.00201241	1315.65	658.83	1315.64	658.829	2	7	1.1.1.2656.36	23.9605	6936.34	6569.39	23.89	0.42	94.1909
32.03	61.89	55.16	42.32	DsbC-CAP	DsbC-CAP			0	99	SSDIQPAPVAGMK	Deamidated(Q)@5			0.0227553	1300.66	434.559	1300.63	434.552	3	12	1.1.1.2661.8	24.1503	32716.9	18802	24.23	0.16	7140.15
32.03	61.89	55.16	42.32	DsbC-CAP	DsbC-CAP			0	99	SSDIQPAPVAGMK	Oxidation(M)@12			0.00469796	1315.65	658.832	1315.64	658.829	2	12	1.1.1.2661.36	24.1689	49612.8	35486.6	24.23	0.28	1586.41
32.03	61.89	55.16	42.32	DsbC-CAP	DsbC-CAP			0	99	SSDIQPAPVAGMK	Deamidated(Q)@5			0.0227553	1300.66	434.559	1300.63	434.552	3	13	1.1.1.2662.5	24.1886	32716.9	30350.3	24.23	0.16	15189.2
32.03	61.89	55.16	42.32	DsbC-CAP	DsbC-CAP			0	99	SSDIQPAPVAGMK	Oxidation(M)@12			0.00407431	1315.65	439.557	1315.64	439.555	3	9	1.1.1.2662.6	24.1893	1987.72	1935.06	24.18	0.12	691.087
32.03	61.89	55.16	42.32	DsbC-CAP	DsbC-CAP			0	99	SSDIQPAPVAGMK				0.00339676	1299.65	650.834	1299.65	650.832	2	11	1.1.1.2662.34	24.2079	1581466	1462281	24.26	0.24	11514.5
32.03	61.89	55.16	42.32	DsbC-CAP	DsbC-CAP			0	99	SSDIQPAPVAGMK				0.00339676	1299.65	650.834	1299.65	650.832	2	21	1.1.1.2663.11	24.2486	1581466	1536729	24.26	0.24	103057
32.03	61.89	55.16	42.32	DsbC-CAP	DsbC-CAP			0	99	SSDIQPAPVAGMK	Deamidated(Q)@5			0.0227553	1300.66	434.559	1300.63	434.552	3	16	1.1.1.2664.3	24.2738	32716.9	29724.5	24.23	0.16	18245.7
32.03	61.89	55.16	42.32	DsbC-CAP	DsbC-CAP			0	99	SSDIQPAPVAGMK	Oxidation(M)@12			0.00469796	1315.65	658.832	1315.64	658.829	2	15	1.1.1.2666.8	24.3688	49612.8	37336.9	24.23	0.28	1566.77
32.03	61.89	55.16	42.32	DsbC-CAP	DsbC-CAP			0	99	SSDIQPAPVAGMK	Oxidation(M)@12			0.00764487	1315.65	439.558	1315.64	439.555	3	13	1.1.1.2668.6	24.4321	1583.43	1464.21	24.43	0.2	289.768
32.03	61.89	55.16	42.32	DsbC-CAP	DsbC-CAP			0	99	SSDIQPAPVAGMK				0.00339676	1299.65	650.834	1299.65	650.832	2	10	1.1.1.2668.19	24.4494	1581466	759424	24.26	0.24	1290.96
32.03	61.89	55.16	42.32	DsbC-CAP	DsbC-CAP			0	99	SSDIQPAPVAGMK				0.00339676	1299.65	650.834	1299.65	650.832	2	21	1.1.1.2669.20	24.4868	1581466	562533	24.26	0.24	12229.5
32.03	61.89	55.16	42.32	DsbC-CAP	DsbC-CAP			0	99	SSDIQPAPVAGMK	Oxidation(M)@12			0.00764487	1315.65	439.558	1315.64	439.555	3	7	1.1.1.2672.5	24.5882	1583.43	567.89	24.43	0.2	153.048
32.03	61.89	55.16	42.32	DsbC-CAP	DsbC-CAP			0	99	SSDIQPAPVAGMK	Oxidation(M)@12			0.00469796	1315.65	658.832	1315.64	658.829	2	9	1.1.1.2672.23	24.6109	49612.8	7964	24.23	0.28	156.564
32.03	61.89	55.16	42.32	DsbC-CAP	DsbC-CAP			0	99	SSDIQPAPVAGMK				0.00339676	1299.65	650.834	1299.65	650.832	2	9	1.1.1.2674.47	24.6976	1581466	68864.8	24.26	0.24	822.269
32.03	61.89	55.16	42.32	DsbC-CAP	DsbC-CAP			0	99	SSDIQPAPVAGMK				0.00339676	1299.65	650.834	1299.65	650.832	2	11	1.1.1.2679.35	24.8972	1581466	29194.7	24.26	0.24	525.813
32.03	61.89	55.16	42.32	DsbC-CAP	DsbC-CAP			0	99	SSDIQPAPVAGMK				0.00339676	1299.65	650.834	1299.65	650.832	2	9	1.1.1.2684.34	25.1047	1581466	14208.8	24.26	0.24	191.342
32.03	61.89	55.16	42.32	DsbC-CAP	DsbC-CAP			0	99	SSDIQPAPVAGMK				0.00339676	1299.65	650.834	1299.65	650.832	2	12	1.1.1.2689.11	25.312	1581466	10400.2	24.26	0.24	244.584
32.03	61.89	55.16	42.32	DsbC-CAP	DsbC-CAP			0	99	SSDIQPAPVAGMK				0.00234586	1299.65	434.224	1299.65	434.224	3	11	1.1.1.2693.5	25.4587	548.94	466.68	25.65	0.33	135.913
32.03	61.89	55.16	42.32	DsbC-CAP	DsbC-CAP			0	99	SSDIQPAPVAGMK	Deamidated(Q)@5			0.00693001	1300.64	651.327	1300.63	651.324	2	7	1.1.1.2695.33	25.5468	12869.1	3344.72	25.94	0.21	102.462
32.03	61.89	55.16	42.32	DsbC-CAP	DsbC-CAP			0	99	SSDIQPAPVAGMK	Deamidated(Q)@5			0.00693001	1300.64	651.327	1300.63	651.324	2	11	1.1.1.2705.31	25.959	12869.1	12841.3	25.94	0.21	158.231
32.03	61.89	55.16	42.32	DsbC-CAP	DsbC-CAP			0	99	SSDIQPAPVAGMK	Cation:Na(D)@3			0.00558295	1321.64	661.826	1321.63	661.823	2	15	1.1.1.2663.12	24.2513	5324.45	4967.96	24.22	0.16	422.563
32.03	61.89	55.16	42.32	DsbC-CAP	DsbC-CAP			0	99	SSDIQPAPVAGMK	Cation:Na(D)@3			-0.00602703	1321.63	441.549	1321.63	441.551	3	17	1.1.1.2665.3	24.3149	4691.8	1936.19	24.43	0.2	1158.71
32.03	61.89	55.16	42.32	DsbC-CAP	DsbC-CAP			0	99	SSDIQPAPVAGMK	Oxidation(P)@8; Dethiomethyl(M)@12	Oxidation(P)@44		0.000378358	1267.64	634.828	1267.64	634.828	2	10	1.1.1.2666.6	24.3621	15883	12360.9	24.23	0.28	478.767
32.03	61.89	55.16	42.32	DsbC-CAP	DsbC-CAP			0	99	SSDIQPAPVAGMK	Cation:Na(D)@3			-0.00602703	1321.63	441.549	1321.63	441.551	3	15	1.1.1.2667.2	24.3908	4691.8	4059.72	24.43	0.2	1062.77
32.03	61.89	55.16	42.32	DsbC-CAP	DsbC-CAP			0	99	SSDIQPAPVAGMK	Cation:Na(D)@3			-0.00602703	1321.63	441.549	1321.63	441.551	3	11	1.1.1.2668.7	24.4334	4691.8	4470.75	24.43	0.2	694.143
32.03	61.89	55.16	42.32	DsbC-CAP	DsbC-CAP			0	99	SSDIQPAPVAGMK	Oxidation(M)@12; Trimethyl(K)@13	Trimethyl(K)@49		-0.0355384	1357.66	679.835	1357.69	679.853	2	8	1.1.1.2691.12	25.3934	2411.88	2213.92	25.36	0.12	66.9549
32.03	61.89	55.16	42.32	DsbC-CAP	DsbC-CAP			0	99	SSDIQPAPVAGMK	Oxidation(M)@12			0.00359933	1315.65	658.831	1315.64	658.829	2	17	1.1.1.2544.13	19.3849	679165	42854.9	19.12	0.16	2275.54
32.03	61.89	55.16	42.32	DsbC-CAP	DsbC-CAP			0	99	SSDIQPAPVAGMK	Oxidation(M)@12			0.00462363	1315.65	439.557	1315.64	439.555	3	11	1.1.1.2535.6	19.0001	66284.3	24713.1	19.12	0.2	1752.76
32.03	61.89	55.16	42.32	DsbC-CAP	DsbC-CAP			0	99	SSDIQPAPVAGMK	Oxidation(M)@12			0.00462363	1315.65	439.557	1315.64	439.555	3	16	1.1.1.2537.2	19.0811	66284.3	61652.9	19.12	0.2	8908.72
32.03	61.89	55.16	42.32	DsbC-CAP	DsbC-CAP			0	99	SSDIQPAPVAGMK	Oxidation(M)@12			0.00359933	1315.65	658.831	1315.64	658.829	2	20	1.1.1.2538.7	19.1383	679165	632128	19.12	0.16	34011.6
32.03	61.89	55.16	42.32	DsbC-CAP	DsbC-CAP			0	99	SSDIQPAPVAGMK	Oxidation(M)@12			0.00462363	1315.65	439.557	1315.64	439.555	3	13	1.1.1.2536.2	19.0378	66284.3	43600.9	19.12	0.2	3509.5
32.03	61.89	55.16	42.32	DsbC-CAP	DsbC-CAP			0	99	SSDIQPAPVAGMK	Oxidation(M)@12			0.00462363	1315.65	439.557	1315.64	439.555	3	15	1.1.1.2539.2	19.1581	66284.3	59879.7	19.12	0.2	6445.29
32.03	61.89	55.16	42.32	DsbC-CAP	DsbC-CAP			0	99	SSDIQPAPVAGMK	Oxidation(M)@12			0.00359933	1315.65	658.831	1315.64	658.829	2	11	1.1.1.2556.25	19.8602	679165	5379.46	19.12	0.16	146.798
32.03	61.89	55.16	42.32	DsbC-CAP	DsbC-CAP			0	98.49	SSDIQPAPVAGMK	Oxidation(M)@12			0.00359933	1315.65	658.831	1315.64	658.829	2	13	1.1.1.2550.14	19.6241	679165	8221.03	19.12	0.16	294.216
32.03	61.89	55.16	42.32	DsbC-CAP	DsbC-CAP			0	98.02	SSDIQPAPVAGMK	Oxidation(M)@12			0.00359933	1315.65	658.831	1315.64	658.829	2	11	1.1.1.2533.33	18.947	679165	54089.3	19.12	0.16	505.264
32.03	61.89	55.16	42.32	DsbC-CAP	DsbC-CAP			0	98.02	SSDIQPAPVAGMK	Oxidation(M)@12			0.00359933	1315.65	658.831	1315.64	658.829	2	10	1.1.1.2561.15	20.0624	679165	4272.47	19.12	0.16	121.805
32.03	61.89	55.16	42.32	DsbC-CAP	DsbC-CAP			0	98.02	SSDIQPAPVAGMK	Dioxidation(M)@12	Dioxidation(M)@48		0.00136049	1331.64	666.827	1331.64	666.827	2	9	1.1.1.2572.48	20.5137	7823.72	5799.53	20.56	0.12	156.41
32.03	61.89	55.16	42.32	DsbC-CAP	DsbC-CAP			0	98.02	SSDIQPAPVAGMK	Oxidation(M)@12			0.00127999	1315.65	658.83	1315.64	658.829	2	11	1.1.1.2596.24	21.4888	6037.19	5969.79	21.5	0.77	130.268
32.03	61.89	55.16	42.32	DsbC-CAP	DsbC-CAP			0	97.72	SSDIQPAPVAGMK	Oxidation(M)@12			0.00462363	1315.65	439.557	1315.64	439.555	3	8	1.1.1.2534.5	18.9585	66284.3	8472.92	19.12	0.2	369.374
32.03	61.89	55.16	42.32	DsbC-CAP	DsbC-CAP			0	97.72	SSDIQPAPVAGMK	Cation:Na(D)@3; Oxidation(M)@12			0.00192701	1337.63	446.883	1337.63	446.883	3	12	1.1.1.2539.3	19.1594	5940.73	5113.18	19.11	0.16	778.396
32.03	61.89	55.16	42.32	DsbC-CAP	DsbC-CAP			0	97.72	SSDIQPAPVAGMK	Oxidation(M)@12			0.00103585	1315.65	658.83	1315.64	658.829	2	10	1.1.1.2576.31	20.671	4197.25	4163.17	20.97	0.81	171.414
32.03	61.89	55.16	42.32	DsbC-CAP	DsbC-CAP			0	97.72	SSDIQPAPVAGMK	Deamidated(Q)@5; Oxidation(M)@12			0.00420289	1316.63	659.323	1316.63	659.321	2	9	1.1.1.2581.31	20.8707	4978.64	1926.18	20.64	0.45	83.3841
32.03	61.89	55.16	42.32	DsbC-CAP	DsbC-CAP			0	96.53	SSDIQPAPVAGMK	Oxidation(P)@8; Oxidation(M)@12	Oxidation(P)@44		-0.00303404	1331.64	666.825	1331.64	666.827	2	9	1.1.1.2537.9	19.1105	1991.03	1971.66	19.08	0.24	130.943
32.03	61.89	55.16	42.32	DsbC-CAP	DsbC-CAP			0	96.53	SSDIQPAPVAGMK	Oxidation(M)@12			0.00103585	1315.65	658.83	1315.64	658.829	2	10	1.1.1.2586.17	21.08	4197.25	4158.47	20.97	0.81	94.6677
32.03	61.89	55.16	42.32	DsbC-CAP	DsbC-CAP			1.88606	98.97	TVLTNSGVLYITDDGK				0.0040493	1694.88	565.966	1694.87	565.965	3	17	1.1.1.2952.17	36.1549	21812	21214.6	36.17	0.12	515.31
32.03	61.89	55.16	42.32	DsbC-CAP	DsbC-CAP			0	98.97	TVLTNSGVLYITDDGK	Deamidated(N)@5			0.00277407	1695.86	848.937	1695.86	848.936	2	17	1.1.1.2944.12	35.8362	23773.8	21908.2	35.88	0.12	377.131
32.03	61.89	55.16	42.32	DsbC-CAP	DsbC-CAP			0	98.97	TVLTNSGVLYITDDGK				0.00400156	1694.88	848.446	1694.87	848.444	2	18	1.1.1.2950.14	36.0806	33561.5	17494.9	36.17	0.12	218.691
32.03	61.89	55.16	42.32	DsbC-CAP	DsbC-CAP			0	98.97	TVLTNSGVLYITDDGK				0.0040493	1694.88	565.966	1694.87	565.965	3	16	1.1.1.2951.12	36.1108	21812	16741.2	36.17	0.12	394.714
32.03	61.89	55.16	42.32	DsbC-CAP	DsbC-CAP			0	98.97	TVLTNSGVLYITDDGK				0.00400156	1694.88	848.446	1694.87	848.444	2	14	1.1.1.2955.22	36.2931	33561.5	9215.2	36.17	0.12	83.258
32.03	61.89	55.16	42.32	DsbC-CAP	DsbC-CAP			0.0048037	98.02	VSGTAPVNVTNK			cleaved D-V@N-term	0.000486568	1185.64	593.825	1185.64	593.825	2	11	1.1.1.2530.18	18.8162	4510.14	3729.95	18.87	0.16	150.72
32.03	61.89	55.16	42.32	DsbC-CAP	DsbC-CAP			0.0222764	99	YDVSGTAPVNVTNK			cleaved M-Y@N-term	0.00225602	1463.73	732.871	1463.73	732.87	2	11	1.1.1.2683.50	25.0737	20058	9512.31	24.99	0.12	112.202
