# Supplementary material for: Immunomodulatory Effect of a Cysteine-Rich Secretory Protein from an Entomopathogenic Nematode with Sterol-Binding Activity
Source: Toxins (Basel). 2025 Jul 5;17(7):342. doi: 10.3390/toxins17070342 (PMC12299418; doi:10.3390/toxins17070342)
Supplement: Supplementary file 1 [file toxins-17-00342-s001.zip › Supplementary Table S2.xlsx]

## Sheet: Distance matrix (mega)
Supplementary Table S2: Q-score structure distance matrix calculated by multiple comparison and 3D alignment of all protein structures using PDBeFold.
		1	2	3	4	5	6	7	8	9	10	11	12	13	14	15	16
1	Ac-ASP-7_A.caninum(3s6s).pdb:A,B
2	BmVAL-1_B.malayi(6any).pdb:A	0.302
3	HPI_A.caninum(4tpv).pdb:A,B	0.348	0.292
4	HpVAL4_H.polygyrus(5wee).pdb:A,B,C,D	0.373	0.342	0.37
5	NA-ASP-1_N.americanus(3nt8).pdb:A,B	0.374	0.339	0.37	0.384
6	NA-ASP-2_N.americanus(1u53).pdb:A	0.294	0.145	0.277	0.333	0.329
7	Natrin1_N.atra(1xta).pdb:A,B	0.358	0.302	0.343	0.375	0.373	0.292
8	Pry1_S.cerevisiae(5ete).pdb:A	0.283	0.15	0.266	0.336	0.335	0.125	0.28
9	Pseudechetoxin_P.australis(2dda).pdb:A,B,C,D	0.377	0.346	0.37	0.386	0.386	0.341	0.372	0.332
10	Pseudecin_P.porphyriacus(2ddb).pdb:A,B,C,D	0.377	0.345	0.37	0.386	0.386	0.341	0.372	0.333	0.384
11	Sc-CAP_S.carpocapsae.pdb:A	0.31	0.172	0.292	0.345	0.34	0.156	0.302	0.165	0.348	0.348
12	SmVAL4_S.mansoni(4p27).pdb:A	0.276	0.15	0.262	0.335	0.335	0.128	0.286	0.031	0.334	0.335	0.167
13	Soli3_S.invicta(2vzn).pdb:A,B	0.352	0.29	0.344	0.373	0.373	0.284	0.35	0.27	0.372	0.372	0.3	0.266
14	Stecrisp_T.stejnegeri(1rc9).pdb:A	0.317	0.208	0.286	0.35	0.347	0.186	0.286	0.16	0.344	0.345	0.208	0.175	0.301
15	Triflin_P.flavoviridis(1wvr).pdb:A	0.316	0.208	0.288	0.35	0.347	0.187	0.286	0.164	0.345	0.345	0.208	0.177	0.302	0.172
16	Vesv5_V.vulgaris(1qnx).pdb:A	0.308	0.19	0.289	0.346	0.343	0.164	0.3	0.128	0.345	0.345	0.193	0.129	0.285	0.202	0.203
